# Supplementary material for: Do protection gradients explain patterns in herbivore densities? An example with ungulates in Zambia’s Luangwa Valley
Source: PLoS One. 2019 Oct 30;14(10):e0224438. doi: 10.1371/journal.pone.0224438 (PMC6821096; doi:10.1371/journal.pone.0224438)
Supplement: S1 Appendix — (XLSX) [file pone.0224438.s001.xlsx]

## Sheet: Impala
Transect Segment	Year	Season	Length (km)	Vegetation/Density Class	Segment Path Type	Grass Height	Grass Color	Burn	Grassy Lagoon	Water	Area	Side of River	Distance to the Luangwa	Distance to Seasonal Stream	Distance to Roads	Lion UD	% Closed Scrubland	% Closed Woodland	% Open Woodland	% Open Grassland	Edge Density (km/km2)	Species	Herd Composition	Group Size	Distance
1.11.	2012	Late	0.2	OB	O	I	Brown	A	P	A	Park	W	1.5122	0.379717	0.0151624	61.4076	0	0.0416667	0.847222	0.111111	15.1793	Impala	Single	6	0
10.12.	2012	Late	0.9	OB	S	I	Brown	A	P	A	GMA	E	0.460125	9.07667	0.708904	40.5181	0	0.0888889	0.473016	0.438095	28.0774	Impala	Single	15	0
13.2.	2012	Late	0.8	OB	T	S	Brown	A	P	A	Park	E	1.39166	0.751422	0.645627	111.505	0	0.11746	0.31746	0.565079	26.6477	Impala	Single	1	0
3.4.	2012	Late	2	OW	O	S	Brown	A	P	A	Park	W	1.21985	5.18573	0.0582445	51.2946	0	0	0.0527066	0.947293	10.8093	Impala	Single	4	0
3.6.	2012	Late	2	OB	O	I	Brown	A	P	A	Park	W	3.46318	6.94119	2.22338	48.1142	0.034188	0.14359	0.355556	0.466667	27.6476	Impala	Single	2	0
4.10.	2012	Late	0.6	OW	S	I	Brown	A	A	A	Park	W	1.02048	8.00004	0.000957602	49.6758	0	0	0.361111	0.638889	19.3764	Impala	Mixed	11	0
6.2.	2012	Late	2	OB	T	I	Green	A	P	P	Park	W	1.32538	0.02308	0.0806287	39.5782	0.0651852	0.374815	0.222222	0.337778	45.5233	Impala	Single	1	0
7.1.	2012	Late	0.2	OW	O	S	Brown	A	P	A	Park	W	0.259044	2.20478	0.0641791	38.0111	0.0444444	0.111111	0.444444	0.4	55.5565	Impala	Single	2	0
8.4.	2012	Late	0.2	OGF	T	S	Green	A	P	P	Park	W	0.767631	4.52425	0.0396621	31.7195	0	0.010101	0.0353535	0.954545	41.0296	Impala	Mixed	5	0
8.5.	2012	Late	0.4	OW	T	I	Green	A	P	A	Park	W	0.518335	4.75159	0.00785984	31.7195	0	0.155556	0.1	0.744444	43.5982	Impala	Single	1	0
8.5.	2012	Late	0.4	OW	T	I	Green	A	P	A	Park	W	0.518335	4.75159	0.00785984	31.7195	0	0.155556	0.1	0.744444	43.5982	Impala	Mixed	1	0
10.9.	2012	Mid	1	OGF	S	S	Green	A	NA	P	GMA	E	1.35208	8.33075	0.00374681	40.096	0.015015	0.498498	0.405405	0.0810811	30.1933	Impala	Single	28	0
12.2.	2012	Mid	2	CB	S	S	Green	P	NA	P	Park	E	5.07334	1.18465	0.0178144	94.0303	0.00578704	0.0914352	0.782407	0.12037	20.4285	Impala	Single	5	0
13.4.	2012	Mid	0.2	OW	T	I	Brown	A	NA	A	Park	E	0.748098	0.545784	0.00530516	111.505	0	0.141414	0.59596	0.262626	33.9991	Impala	Single	12	0
3.2.	2012	Mid	2	OB	T	I	Brown	A	NA	A	Park	W	0.245772	3.33612	0.00264846	52.3905	0.00292398	0.130117	0.292398	0.574561	33.9188	Impala	Single	1	0
3.2.	2012	Mid	2	OB	T	I	Brown	A	NA	A	Park	W	0.245772	3.33612	0.00264846	52.3905	0.00292398	0.130117	0.292398	0.574561	33.9188	Impala	Single	4	0
4.2.	2012	Mid	2	OB	T	I	Brown	A	NA	A	Park	W	2.98843	1.97283	0.00768059	49.1359	0	0.0182841	0.341772	0.639944	23.2297	Impala	Single	3	0
4.3.	2012	Mid	2	CB	T	I	Brown	A	NA	A	Park	W	2.97704	2.42836	0.00138282	48.2852	0	0.0859788	0.685185	0.228836	35.1499	Impala	Single	1	0
4.3.	2012	Mid	2	CB	T	I	Brown	A	NA	A	Park	W	2.97704	2.42836	0.00138282	48.2852	0	0.0859788	0.685185	0.228836	35.1499	Impala	Single	16	0
4.8.	2012	Mid	0.2	CB	T	I	Brown	A	NA	A	Park	W	2.52078	6.13634	0.00122868	50.1782	0	0.0972222	0.125	0.777778	15.525	Impala	Single	2	0
6.2.	2012	Mid	2	OB	T	I	Brown	A	NA	A	Park	W	1.32538	0.02308	0.0806287	39.5782	0.0651852	0.374815	0.222222	0.337778	45.5233	Impala	Single	4	0
6.2.	2012	Mid	2	OB	T	I	Brown	A	NA	A	Park	W	1.32538	0.02308	0.0806287	39.5782	0.0651852	0.374815	0.222222	0.337778	45.5233	Impala	Single	14	0
8.3.	2012	Mid	1.6	OW	T	I	Brown	A	NA	P	Park	W	1.38916	4.28025	0.0191664	31.9819	0	0	0.0959596	0.90404	17.1965	Impala	Mixed	3	0
1.4.	2013	Early	2	OB	T	I	Green	P	A	A	Park	W	5.35855	2.14885	0.00350799	41.4312	0	0.0287141	0.33583	0.635456	27.4408	Impala	Single	3	0
10.10.	2013	Early	0.2	OGF	S	I	Green	A	P	A	GMA	E	1.17141	8.42596	0.113189	40.096	0	0.0909091	0.787879	0.121212	23.723	Impala	Single	14	0
12.2.	2013	Early	2	CB	S	S	Brown	P	P	A	Park	E	5.07334	1.18465	0.0178144	94.0303	0.00578704	0.0914352	0.782407	0.12037	20.4285	Impala	Mixed	30	0
3.13.	2013	Early	2	CB	O	L	Brown	P	P	A	Park	W	6.59142	1.23928	0.67622	37.3192	0.136856	0.600271	0.241192	0.0216802	26.3906	Impala	Mixed	15	0
3.4.	2013	Early	2	OW	O	I	Brown	A	P	A	Park	W	1.21985	5.18573	0.0582445	51.2946	0	0	0.0527066	0.947293	10.8093	Impala	Single	1	0
3.6.	2013	Early	2	OB	O	I	Green	A	P	P	Park	W	3.46318	6.94119	2.22338	48.1142	0.034188	0.14359	0.355556	0.466667	27.6476	Impala	Single	15	0
6.1.	2013	Early	0.3	OGF	T	I	Green	A	P	P	Park	W	0.5161	0.941114	0.572429	41.8082	0.0505051	0.474747	0.272727	0.20202	51.7271	Impala	Mixed	72	0
7.1.	2013	Early	0.2	OW	O	S	Brown	A	P	A	Park	W	0.259044	2.20478	0.0641791	38.0111	0.0444444	0.111111	0.444444	0.4	55.5565	Impala	Single	2	0
8.4.	2013	Early	0.2	OGF	T	S	Green	A	P	P	Park	W	0.767631	4.52425	0.0396621	31.7195	0	0.010101	0.0353535	0.954545	41.0296	Impala	Mixed	5	0
8.5.	2013	Early	0.4	OW	T	I	Green	A	P	A	Park	W	0.518335	4.75159	0.00785984	31.7195	0	0.155556	0.1	0.744444	43.5982	Impala	Single	1	0
8.5.	2013	Early	0.4	OW	T	I	Green	A	P	A	Park	W	0.518335	4.75159	0.00785984	31.7195	0	0.155556	0.1	0.744444	43.5982	Impala	Mixed	1	0
13.5.	2013	Late	0.8	OGF	T	S	Green	A	P	A	Park	E	0.418737	0.205361	0.36169	101.942	0	0.0143369	0.609319	0.376344	19.0986	Impala	Single	13	0
14.1.	2013	Late	1.3	OW	T	I	Brown	A	P	A	Park	E	0.8101	1.40696	0.281982	85.1515	0	0.042735	0.252137	0.705128	28.8589	Impala	Single	5	0
3.3.	2013	Late	0.4	OB	T	I	Brown	A	A	A	Park	W	0.434763	4.27452	0.00817895	51.2946	0	0.144444	0.677778	0.177778	24.9406	Impala	Single	10	0
3.5.	2013	Late	0.7	OW	O	I	Brown	A	P	A	Park	W	2.34283	6.03501	1.10478	49.2304	0	0.00673401	0.164983	0.828283	16.0465	Impala	Single	1	0
4.3.	2013	Late	2	CB	T	L	Brown	A	P	A	Park	W	2.97704	2.42836	0.00138282	48.2852	0	0.0859788	0.685185	0.228836	35.1499	Impala	Single	1	0
4.9.	2013	Late	2	OW	T	I	Brown	A	P	A	Park	W	2.09526	7.13491	0.0022702	50.0708	0	0.00152207	0.298326	0.700152	12.7169	Impala	Single	6	0
8.4.	2013	Late	0.2	OGF	T	I	Green	A	P	A	Park	W	0.767631	4.52425	0.0396621	31.7195	0	0.010101	0.0353535	0.954545	41.0296	Impala	Single	3	0
8.5.	2013	Late	0.4	OW	T	I	Brown	A	P	A	Park	W	0.518335	4.75159	0.00785984	31.7195	0	0.155556	0.1	0.744444	43.5982	Impala	Single	1	0
1.9.	2013	Mid	1.3	CB	O	S	Brown	A	P	A	Park	W	1.9872	0.898338	0.192598	58.1672	0	0.285403	0.398693	0.315904	37.2411	Impala	Single	1	0
12.2.	2013	Mid	2	CB	T	S	Brown	P	A	A	Park	E	5.07334	1.18465	0.0178144	94.0303	0.00578704	0.0914352	0.782407	0.12037	20.4285	Impala	Single	4	0
13.3.	2013	Mid	0.4	OGF	T	I	Green	A	P	A	Park	E	0.990341	0.754313	0.212394	111.505	0	0.0246914	0.962963	0.0123457	22.5129	Impala	Single	1	0
15.2.	2013	Mid	2	OW	T	I	Green	A	P	A	GMA	E	2.39093	0.722759	0.00232474	74.1846	0	0	0.417989	0.582011	22.4795	Impala	Single	4	0
2.4.	2013	Mid	2	OW	T	I	Green	P	P	A	Park	W	13.3388	0.265668	0.0385422	9.97319	0.0679739	0.644444	0.219608	0.0679739	29.6048	Impala	Single	30	0
3.6.	2013	Mid	2	OB	O	I	Green	A	P	A	Park	W	3.46318	6.94119	2.22338	48.1142	0.034188	0.14359	0.355556	0.466667	27.6476	Impala	Single	2	0
4.2.	2013	Mid	2	OB	T	I	Brown	A	P	A	Park	W	2.98843	1.97283	0.00768059	49.1359	0	0.0182841	0.341772	0.639944	23.2297	Impala	Single	5	0
4.6.	2013	Mid	1.2	CB	T	L	Brown	A	P	A	Park	W	1.89383	5.27071	0.00108218	49.9394	0	0.111111	0.424036	0.464853	32.3331	Impala	Single	3	0
6.2.	2013	Mid	2	OB	T	I	Green	A	P	A	Park	W	1.32538	0.02308	0.0806287	39.5782	0.0651852	0.374815	0.222222	0.337778	45.5233	Impala	Single	3	0
8.4.	2013	Mid	0.2	OGF	T	S	Green	A	P	A	Park	W	0.767631	4.52425	0.0396621	31.7195	0	0.010101	0.0353535	0.954545	41.0296	Impala	Single	2	0
11.3.	2014	Early	1.2	CW	T	L	Green	P	A	A	Park	E	6.14878	2.67724	0.00536797	121.118	0	0.709751	0.172336	0.117914	14.1661	Impala	Single	2	0
13.1.	2014	Early	1.5	OGF	T	I	Green	A	A	A	Park	E	1.54721	0.174251	0.689309	113.257	0	0	0.323045	0.676955	25.0269	Impala	Single	1	0
13.2.	2014	Early	0.8	OB	T	I	Brown	A	A	A	Park	E	1.39166	0.751422	0.645627	111.505	0	0.11746	0.31746	0.565079	26.6477	Impala	Single	5	0
3.10.	2014	Early	0.5	OB	O	S	Brown	P	A	A	Park	W	5.08641	3.95944	0.765517	43.7306	0.010582	0.0740741	0.698413	0.216931	31.7352	Impala	Single	12	0
3.8.	2014	Early	1.2	OB	O	I	Green	A	P	P	Park	W	4.85155	5.55096	0.835584	45.4044	0	0.0456349	0.0575397	0.896825	9.78894	Impala	Single	1	0
3.9.	2014	Early	1	OGNF	O	I	Green	A	P	A	Park	W	4.77213	4.58017	0.0875458	45.4044	0.00252525	0.0353535	0.131313	0.830808	13.0653	Impala	Single	3	0
4.4.	2014	Early	1.2	CB	T	I	Brown	A	A	A	Park	W	3.60941	2.47599	0.00496353	46.8381	0	0.0292398	0.222222	0.748538	16.6039	Impala	Single	4	0
4.6.	2014	Early	1.2	CB	T	I	Brown	A	P	A	Park	W	1.89383	5.27071	0.00108218	49.9394	0	0.111111	0.424036	0.464853	32.3331	Impala	Single	7	0
4.7.	2014	Early	0.6	CB	T	I	Brown	A	P	A	Park	W	2.34131	5.8617	0.00585006	50.1782	0	0	0.0707071	0.929293	7.4074	Impala	Single	3	0
4.9.	2014	Early	2	OW	T	I	Brown	A	P	A	Park	W	2.09526	7.13491	0.0022702	50.0708	0	0.00152207	0.298326	0.700152	12.7169	Impala	Mixed	2	0
7.2.	2014	Early	0.8	OGF	O	I	Brown	A	A	A	Park	W	0.58314	2.08442	0.166728	38.0111	0.00600601	0.0720721	0.687688	0.234234	29.7238	Impala	Single	1	0
8.5.	2014	Early	0.4	OW	T	I	Brown	A	P	A	Park	W	0.518335	4.75159	0.00785984	31.7195	0	0.155556	0.1	0.744444	43.5982	Impala	Single	3	0
1.3.	2014	Late	1.8	OW	T	I	Green	P	P	P	Park	W	7.06438	2.11984	0.00572658	35.0169	0	0.211111	0.573611	0.215278	28.8913	Impala	Single	5	0
12.2.	2014	Late	2	CB	T	I	Brown	A	P	A	Park	E	5.07334	1.18465	0.0178144	94.0303	0.00578704	0.0914352	0.782407	0.12037	20.4285	Impala	Single	1	0
13.2.	2014	Late	0.8	OB	T	I	Brown	A	A	A	Park	E	1.39166	0.751422	0.645627	111.505	0	0.11746	0.31746	0.565079	26.6477	Impala	Single	1	0
13.3.	2014	Late	0.4	OGF	T	I	Brown	A	A	A	Park	E	0.990341	0.754313	0.212394	111.505	0	0.0246914	0.962963	0.0123457	22.5129	Impala	Single	1	0
13.3.	2014	Late	0.4	OGF	T	I	Brown	A	A	A	Park	E	0.990341	0.754313	0.212394	111.505	0	0.0246914	0.962963	0.0123457	22.5129	Impala	Single	2	0
13.4.	2014	Late	0.2	OW	T	I	Brown	A	A	A	Park	E	0.748098	0.545784	0.00530516	111.505	0	0.141414	0.59596	0.262626	33.9991	Impala	Mixed	5	0
13.5.	2014	Late	0.8	OGF	T	I	Brown	A	P	A	Park	E	0.418737	0.205361	0.36169	101.942	0	0.0143369	0.609319	0.376344	19.0986	Impala	Single	5	0
3.1.	2014	Late	1.4	OW	O	I	Green	A	P	A	Park	W	0.852225	3.28596	0.494959	55.0577	0	0	0.79596	0.20404	13.2006	Impala	Single	4	0
3.2.	2014	Late	2	OB	T	S	Green	A	P	A	Park	W	0.245772	3.33612	0.00264846	52.3905	0.00292398	0.130117	0.292398	0.574561	33.9188	Impala	Single	4	0
3.5.	2014	Late	0.7	OW	O	I	Brown	A	P	A	Park	W	2.34283	6.03501	1.10478	49.2304	0	0.00673401	0.164983	0.828283	16.0465	Impala	Single	1	0
4.3.	2014	Late	2	CB	T	L	Brown	A	A	A	Park	W	2.97704	2.42836	0.00138282	48.2852	0	0.0859788	0.685185	0.228836	35.1499	Impala	Single	1	0
4.6.	2014	Late	1.2	CB	T	I	Brown	A	A	A	Park	W	1.89383	5.27071	0.00108218	49.9394	0	0.111111	0.424036	0.464853	32.3331	Impala	Single	5	0
4.9.	2014	Late	2	OW	T	I	Brown	A	A	A	Park	W	2.09526	7.13491	0.0022702	50.0708	0	0.00152207	0.298326	0.700152	12.7169	Impala	Single	8	0
6.3.	2014	Late	1.3	CB	T	I	Brown	P	A	A	Park	W	1.83046	0.438421	0.000854877	37.0054	0.0113379	0.206349	0.399093	0.38322	27.3226	Impala	Mixed	14	0
8.5.	2014	Late	0.4	OW	T	I	Brown	A	P	A	Park	W	0.518335	4.75159	0.00785984	31.7195	0	0.155556	0.1	0.744444	43.5982	Impala	Single	3	0
8.5.	2014	Late	0.4	OW	T	I	Brown	A	P	A	Park	W	0.518335	4.75159	0.00785984	31.7195	0	0.155556	0.1	0.744444	43.5982	Impala	Single	10	0
1.3.	2014	Mid	1.8	OW	T	I	Green	P	P	A	Park	W	7.06438	2.11984	0.00572658	35.0169	0	0.211111	0.573611	0.215278	28.8913	Impala	Single	13	0
1.6.	2014	Mid	1.2	CB	O	I	Green	P	P	P	Park	W	3.78308	2.77844	0.306733	50.1415	0.222222	0.586563	0.183463	0.00775194	37.6062	Impala	Single	2	0
13.1.	2014	Mid	1.5	OGF	O	S	Brown	A	P	A	Park	E	1.54721	0.174251	0.689309	113.257	0	0	0.323045	0.676955	25.0269	Impala	Single	1	0
4.2.	2014	Mid	2	OB	T	I	Brown	A	P	A	Park	W	2.98843	1.97283	0.00768059	49.1359	0	0.0182841	0.341772	0.639944	23.2297	Impala	Single	4	0
4.2.	2014	Mid	2	OB	T	I	Brown	A	P	A	Park	W	2.98843	1.97283	0.00768059	49.1359	0	0.0182841	0.341772	0.639944	23.2297	Impala	Single	2	0
4.2.	2014	Mid	2	OB	T	I	Brown	A	P	A	Park	W	2.98843	1.97283	0.00768059	49.1359	0	0.0182841	0.341772	0.639944	23.2297	Impala	Single	4	0
4.6.	2014	Mid	1.2	CB	T	I	Brown	A	P	A	Park	W	1.89383	5.27071	0.00108218	49.9394	0	0.111111	0.424036	0.464853	32.3331	Impala	Single	2	0
6.1.	2014	Mid	0.3	OGF	T	I	Brown	A	P	P	Park	W	0.5161	0.941114	0.572429	41.8082	0.0505051	0.474747	0.272727	0.20202	51.7271	Impala	Single	75	0
6.2.	2014	Mid	2	OB	T	I	Brown	A	P	A	Park	W	1.32538	0.02308	0.0806287	39.5782	0.0651852	0.374815	0.222222	0.337778	45.5233	Impala	Single	6	0
8.4.	2014	Mid	0.2	OGF	T	S	Brown	A	P	A	Park	W	0.767631	4.52425	0.0396621	31.7195	0	0.010101	0.0353535	0.954545	41.0296	Impala	Mixed	43	0
8.6.	2014	Mid	0.8	OGF	T	S	Brown	A	P	P	Park	W	0.443869	4.45019	0.0858399	31.7195	0	0.358025	0.432099	0.209877	23.6448	Impala	Mixed	1	0
1.1.	2015	Early	2	OW	T	L	Green	P	P	P	Park	W	10.5202	2.05182	0.00200967	21.387	0	0.531835	0.459426	0.00873908	36.8045	Impala	Single	2	0
10.12.	2015	Early	0.9	OB	T	I	Brown	A	A	A	GMA	E	0.460125	9.07667	0.708904	40.5181	0	0.0888889	0.473016	0.438095	28.0774	Impala	Single	1	0
10.9.	2015	Early	1	OGF	T	I	Green	A	P	P	GMA	E	1.35208	8.33075	0.00374681	40.096	0.015015	0.498498	0.405405	0.0810811	30.1933	Impala	Mixed	5	0
13.5.	2015	Early	0.8	OGF	T	I	Brown	A	P	A	Park	E	0.418737	0.205361	0.36169	101.942	0	0.0143369	0.609319	0.376344	19.0986	Impala	Mixed	4	0
14.1.	2015	Early	1.3	OW	T	I	Brown	A	P	P	Park	E	0.8101	1.40696	0.281982	85.1515	0	0.042735	0.252137	0.705128	28.8589	Impala	Single	1	0
15.2.	2015	Early	2	OW	T	S	Brown	A	A	A	GMA	E	2.39093	0.722759	0.00232474	74.1846	0	0	0.417989	0.582011	22.4795	Impala	Single	15	0
4.10.	2015	Early	0.6	OW	T	S	Brown	A	A	A	Park	W	1.02048	8.00004	0.000957602	49.6758	0	0	0.361111	0.638889	19.3764	Impala	Single	4	0
4.2.	2015	Early	2	OB	T	S	Brown	A	P	P	Park	W	2.98843	1.97283	0.00768059	49.1359	0	0.0182841	0.341772	0.639944	23.2297	Impala	Mixed	21	0
4.4.	2015	Early	1.2	CB	T	S	Brown	A	P	A	Park	W	3.60941	2.47599	0.00496353	46.8381	0	0.0292398	0.222222	0.748538	16.6039	Impala	Single	13	0
4.9.	2015	Early	2	OW	T	S	Brown	A	P	A	Park	W	2.09526	7.13491	0.0022702	50.0708	0	0.00152207	0.298326	0.700152	12.7169	Impala	Single	21	0
6.2.	2015	Early	2	OB	T	I	Brown	A	P	P	Park	W	1.32538	0.02308	0.0806287	39.5782	0.0651852	0.374815	0.222222	0.337778	45.5233	Impala	Mixed	2	0
6.4.	2015	Early	2	CW	T	I	Brown	A	A	A	Park	W	3.06341	0.245259	0.00298054	34.5186	0.0470588	0.413072	0.194771	0.345098	25.578	Impala	Single	4	0
8.4.	2015	Early	0.2	OGF	T	S	Green	A	P	P	Park	W	0.767631	4.52425	0.0396621	31.7195	0	0.010101	0.0353535	0.954545	41.0296	Impala	Mixed	14	0
8.6.	2015	Early	0.8	OGF	T	I	Green	A	P	P	Park	W	0.443869	4.45019	0.0858399	31.7195	0	0.358025	0.432099	0.209877	23.6448	Impala	Mixed	2	0
1.9.	2015	Late	1.3	CB	O	S	Brown	A	A	A	Park	W	1.9872	0.898338	0.192598	58.1672	0	0.285403	0.398693	0.315904	37.2411	Impala	Single	2	0
11.4.	2015	Late	0.4	OW	T	I	Brown	P	A	A	Park	E	5.43173	1.90222	0.00042638	117.58	0	0	0.00529101	0.994709	3.45869	Impala	Single	3	0
12.1.	2015	Late	1.5	OG	T	I	Green	P	P	P	Park	E	6.28444	0.0302396	0.00882865	96.7931	0.0215054	0.0125448	0.157706	0.808244	13.991	Impala	Single	1	0
12.2.	2015	Late	2	CB	T	I	Green	P	P	A	Park	E	5.07334	1.18465	0.0178144	94.0303	0.00578704	0.0914352	0.782407	0.12037	20.4285	Impala	Single	12	0
13.2.	2015	Late	0.8	OB	T	I	Brown	A	A	A	Park	E	1.39166	0.751422	0.645627	111.505	0	0.11746	0.31746	0.565079	26.6477	Impala	Single	7	0
13.4.	2015	Late	0.2	OW	T	I	Brown	A	A	A	Park	E	0.748098	0.545784	0.00530516	111.505	0	0.141414	0.59596	0.262626	33.9991	Impala	Single	5	0
14.1.	2015	Late	1.3	OW	T	I	Brown	A	P	A	Park	E	0.8101	1.40696	0.281982	85.1515	0	0.042735	0.252137	0.705128	28.8589	Impala	Single	8	0
3.1.	2015	Late	1.4	OW	O	S	Brown	A	P	A	Park	W	0.852225	3.28596	0.494959	55.0577	0	0	0.79596	0.20404	13.2006	Impala	Mixed	8	0
3.1.	2015	Late	1.4	OW	O	S	Brown	A	P	A	Park	W	0.852225	3.28596	0.494959	55.0577	0	0	0.79596	0.20404	13.2006	Impala	Single	1	0
3.3.	2015	Late	0.4	CW	T	S	Brown	A	P	A	Park	W	0.434763	4.27452	0.00817895	51.2946	0	0.144444	0.677778	0.177778	24.9406	Impala	Single	4	0
4.2.	2015	Late	2	CB	T	I	Brown	A	A	A	Park	W	2.98843	1.97283	0.00768059	49.1359	0	0.0182841	0.341772	0.639944	23.2297	Impala	Single	1	0
4.2.	2015	Late	2	CB	T	I	Brown	A	A	A	Park	W	2.98843	1.97283	0.00768059	49.1359	0	0.0182841	0.341772	0.639944	23.2297	Impala	Single	18	0
4.3.	2015	Late	2	CB	T	I	Brown	A	A	A	Park	W	2.97704	2.42836	0.00138282	48.2852	0	0.0859788	0.685185	0.228836	35.1499	Impala	Single	4	0
6.2.	2015	Late	2	OG	T	I	Green	A	P	P	Park	W	1.32538	0.02308	0.0806287	39.5782	0.0651852	0.374815	0.222222	0.337778	45.5233	Impala	Single	5	0
6.2.	2015	Late	2	OG	T	I	Green	A	P	P	Park	W	1.32538	0.02308	0.0806287	39.5782	0.0651852	0.374815	0.222222	0.337778	45.5233	Impala	Mixed	5	0
7.2.	2015	Late	0.8	OB	O	I	Brown	A	P	A	Park	W	0.58314	2.08442	0.166728	38.0111	0.00600601	0.0720721	0.687688	0.234234	29.7238	Impala	Single	6	0
8.3.	2015	Late	1.6	OW	T	I	Brown	A	P	A	Park	W	1.38916	4.28025	0.0191664	31.9819	0	0	0.0959596	0.90404	17.1965	Impala	Single	4	0
4.3.	2012	Late	2	CB	T	I	Brown	A	P	P	Park	W	2.97704	2.42836	0.00138282	48.2852	0	0.0859788	0.685185	0.228836	35.1499	Impala	Single	1	0.00265236
3.2.	2013	Late	2	OB	T	I	Brown	A	P	A	Park	W	0.245772	3.33612	0.00264846	52.3905	0.00292398	0.130117	0.292398	0.574561	33.9188	Impala	Single	13	0.0036301
13.1.	2013	Late	1.5	OGF	O	I	Brown	A	A	A	Park	E	1.54721	0.174251	0.689309	113.257	0	0	0.323045	0.676955	25.0269	Impala	Single	5	0.00380405
11.4.	2015	Late	0.4	OW	T	I	Brown	P	A	A	Park	E	5.43173	1.90222	0.00042638	117.58	0	0	0.00529101	0.994709	3.45869	Impala	Mixed	12	0.00394205
3.2.	2013	Mid	2	OB	T	S	Green	A	P	A	Park	W	0.245772	3.33612	0.00264846	52.3905	0.00292398	0.130117	0.292398	0.574561	33.9188	Impala	Single	1	0.00479357
1.2.	2012	Mid	2	OW	T	I	Green	P	P	P	Park	W	8.72497	2.02867	0.0505315	29.3928	0	0.496879	0.47191	0.031211	32.5763	Impala	Mixed	9	0.00499063
8.5.	2014	Mid	0.4	OW	T	S	Brown	A	A	P	Park	W	0.518335	4.75159	0.00785984	31.7195	0	0.155556	0.1	0.744444	43.5982	Impala	Single	8	0.00532228
3.4.	2013	Mid	2	OW	O	I	Brown	A	P	A	Park	W	1.21985	5.18573	0.0582445	51.2946	0	0	0.0527066	0.947293	10.8093	Impala	Single	2	0.00533827
6.5.	2015	Early	2	CW	T	I	Brown	A	A	A	Park	W	4.82598	0.367076	0.00106837	28.6396	0.379973	0.459534	0.153635	0.00685871	27.5812	Impala	Single	4	0.00559193
3.12.	2013	Mid	1.6	CB	O	L	Green	P	P	A	Park	W	5.63902	2.67026	2.04938	41.82	0	0.079096	0.612053	0.308851	29.6256	Impala	Single	7	0.0057061
15.5.	2014	Early	2	OW	T	L	Green	P	A	A	GMA	E	4.96045	2.4693	0.00112721	77.4068	0	0	0.22096	0.77904	11.2448	Impala	Single	10	0.00575842
6.2.	2014	Mid	2	OB	T	I	Brown	A	P	A	Park	W	1.32538	0.02308	0.0806287	39.5782	0.0651852	0.374815	0.222222	0.337778	45.5233	Impala	Single	7	0.00592659
4.5.	2013	Early	2	CB	T	I	Green	A	P	A	Park	W	2.67357	3.875	0.00207962	49.3137	0	0.24359	0.435897	0.320513	32.4362	Impala	Single	1	0.00599103
6.2.	2014	Late	2	OB	T	I	Brown	A	A	A	Park	W	1.32538	0.02308	0.0806287	39.5782	0.0651852	0.374815	0.222222	0.337778	45.5233	Impala	Single	3	0.00606218
3.2.	2014	Late	2	OB	T	S	Green	A	P	A	Park	W	0.245772	3.33612	0.00264846	52.3905	0.00292398	0.130117	0.292398	0.574561	33.9188	Impala	Single	14	0.00627521
4.5.	2014	Mid	2	CB	T	I	Brown	A	P	A	Park	W	2.67357	3.875	0.00207962	49.3137	0	0.24359	0.435897	0.320513	32.4362	Impala	Single	11	0.00655322
7.1.	2015	Early	0.2	OW	O	I	Brown	A	P	P	Park	W	0.259044	2.20478	0.0641791	38.0111	0.0444444	0.111111	0.444444	0.4	55.5565	Impala	Mixed	4	0.00660099
15.3.	2013	Late	2	CW	T	I	Green	P	P	A	GMA	E	3.30989	2.15786	0.00175574	65.4159	0	0.127572	0.742112	0.130316	20.8473	Impala	Single	4	0.00779369
14.1.	2013	Late	1.3	OW	T	I	Brown	A	P	A	Park	E	0.8101	1.40696	0.281982	85.1515	0	0.042735	0.252137	0.705128	28.8589	Impala	Single	6	0.00781417
1.5.	2013	Late	1	OB	T	I	Brown	P	P	A	Park	W	4.45844	2.59083	0.267691	46.6441	0	0.436314	0.439024	0.124661	38.612	Impala	Single	5	0.00811207
4.1.	2012	Late	1	CB	T	L	Brown	A	P	A	Park	W	2.68666	0.730334	0.00279185	46.1385	0	0.423423	0.474474	0.102102	31.1951	Impala	Single	5	0.0083359
13.5.	2014	Early	0.8	OGF	T	I	Green	A	P	P	Park	E	0.418737	0.205361	0.36169	101.942	0	0.0143369	0.609319	0.376344	19.0986	Impala	Single	7	0.00851565
12.2.	2012	Mid	2	CB	S	S	Green	P	NA	P	Park	E	5.07334	1.18465	0.0178144	94.0303	0.00578704	0.0914352	0.782407	0.12037	20.4285	Impala	Single	10	0.0089402
3.2.	2012	Late	2	OB	T	S	Brown	A	P	A	Park	W	0.245772	3.33612	0.00264846	52.3905	0.00292398	0.130117	0.292398	0.574561	33.9188	Impala	Single	6	0.00903897
14.1.	2014	Early	1.3	OW	T	I	Green	A	P	P	Park	E	0.8101	1.40696	0.281982	85.1515	0	0.042735	0.252137	0.705128	28.8589	Impala	Mixed	6	0.00918739
1.4.	2014	Late	2	OB	T	I	Green	P	P	P	Park	W	5.35855	2.14885	0.00350799	41.4312	0	0.0287141	0.33583	0.635456	27.4408	Impala	Single	2	0.00935603
3.3.	2013	Mid	0.4	OB	T	S	Brown	A	P	A	Park	W	0.434763	4.27452	0.00817895	51.2946	0	0.144444	0.677778	0.177778	24.9406	Impala	Single	6	0.00938394
6.5.	2013	Early	2	CW	T	I	Brown	P	A	A	Park	W	4.82598	0.367076	0.00106837	28.6396	0.379973	0.459534	0.153635	0.00685871	27.5812	Impala	Single	2	0.00957656
4.3.	2013	Mid	2	CB	T	L	Green	A	P	A	Park	W	2.97704	2.42836	0.00138282	48.2852	0	0.0859788	0.685185	0.228836	35.1499	Impala	Single	1	0.0109446
3.6.	2015	Late	2	CB	O	S	Brown	A	P	A	Park	W	3.46318	6.94119	2.22338	48.1142	0.034188	0.14359	0.355556	0.466667	27.6476	Impala	Single	1	0.0109446
3.6.	2013	Late	2	OB	O	I	Brown	A	P	A	Park	W	3.46318	6.94119	2.22338	48.1142	0.034188	0.14359	0.355556	0.466667	27.6476	Impala	Single	2	0.0109881
3.2.	2013	Early	2	OB	T	I	Green	A	P	A	Park	W	0.245772	3.33612	0.00264846	52.3905	0.00292398	0.130117	0.292398	0.574561	33.9188	Impala	Mixed	3	0.0110819
4.5.	2012	Late	2	CB	T	L	Brown	A	P	A	Park	W	2.67357	3.875	0.00207962	49.3137	0	0.24359	0.435897	0.320513	32.4362	Impala	Single	2	0.0118081
12.2.	2012	Mid	2	CB	S	S	Green	P	NA	P	Park	E	5.07334	1.18465	0.0178144	94.0303	0.00578704	0.0914352	0.782407	0.12037	20.4285	Impala	Single	2	0.0118297
7.3.	2013	Mid	0.3	OB	O	I	Brown	A	P	A	Park	W	1.03383	2.17926	0.0536456	38.0111	0	0	0.141414	0.858586	16.6318	Impala	Single	1	0.012
6.4.	2013	Mid	2	CW	T	I	Brown	A	P	A	Park	W	3.06341	0.245259	0.00298054	34.5186	0.0470588	0.413072	0.194771	0.345098	25.578	Impala	Single	16	0.0120208
6.5.	2012	Mid	2	CW	T	I	Brown	A	NA	A	Park	W	4.82598	0.367076	0.00106837	28.6396	0.379973	0.459534	0.153635	0.00685871	27.5812	Impala	Single	6	0.0125
1.1.	2013	Mid	2	OW	T	I	Green	P	P	P	Park	W	10.5202	2.05182	0.00200967	21.387	0	0.531835	0.459426	0.00873908	36.8045	Impala	Single	1	0.013
1.4.	2012	Late	2	OB	T	I	Green	P	P	A	Park	W	5.35855	2.14885	0.00350799	41.4312	0	0.0287141	0.33583	0.635456	27.4408	Impala	Single	3	0.0130156
12.2.	2012	Late	2	CB	S	S	Brown	A	P	A	Park	E	5.07334	1.18465	0.0178144	94.0303	0.00578704	0.0914352	0.782407	0.12037	20.4285	Impala	Single	5	0.0130984
6.5.	2012	Mid	2	CW	T	I	Brown	A	NA	A	Park	W	4.82598	0.367076	0.00106837	28.6396	0.379973	0.459534	0.153635	0.00685871	27.5812	Impala	Single	1	0.0131557
4.3.	2013	Early	2	CB	T	I	Green	A	P	P	Park	W	2.97704	2.42836	0.00138282	48.2852	0	0.0859788	0.685185	0.228836	35.1499	Impala	Single	6	0.013523
4.3.	2012	Late	2	CB	T	I	Brown	A	P	P	Park	W	2.97704	2.42836	0.00138282	48.2852	0	0.0859788	0.685185	0.228836	35.1499	Impala	Single	3	0.0137888
3.1.	2015	Late	1.4	OW	O	S	Green	P	A	A	Park	W	0.852225	3.28596	0.494959	55.0577	0	0	0.79596	0.20404	13.2006	Impala	Single	8	0.0138919
8.5.	2013	Late	0.4	OW	T	I	Brown	A	P	A	Park	W	0.518335	4.75159	0.00785984	31.7195	0	0.155556	0.1	0.744444	43.5982	Impala	Single	1	0.0140663
1.2.	2012	Late	2	OW	T	I	Green	P	P	A	Park	W	8.72497	2.02867	0.0505315	29.3928	0	0.496879	0.47191	0.031211	32.5763	Impala	Single	7	0.014138
7.2.	2014	Late	0.8	OGF	O	S	Brown	A	A	A	Park	W	0.58314	2.08442	0.166728	38.0111	0.00600601	0.0720721	0.687688	0.234234	29.7238	Impala	Single	4	0.0141421
14.1.	2013	Late	1.3	OW	T	I	Brown	A	P	A	Park	E	0.8101	1.40696	0.281982	85.1515	0	0.042735	0.252137	0.705128	28.8589	Impala	Single	2	0.0144679
4.3.	2014	Late	2	CB	T	L	Brown	A	A	A	Park	W	2.97704	2.42836	0.00138282	48.2852	0	0.0859788	0.685185	0.228836	35.1499	Impala	Single	6	0.0147224
8.3.	2015	Early	1.6	OW	T	I	Brown	A	P	P	Park	W	1.38916	4.28025	0.0191664	31.9819	0	0	0.0959596	0.90404	17.1965	Impala	Single	5	0.0148153
7.2.	2015	Late	0.8	CB	O	I	Brown	A	P	A	Park	W	0.58314	2.08442	0.166728	38.0111	0.00600601	0.0720721	0.687688	0.234234	29.7238	Impala	Single	2	0.0149635
8.5.	2015	Late	0.4	CW	T	I	Brown	A	P	A	Park	W	0.518335	4.75159	0.00785984	31.7195	0	0.155556	0.1	0.744444	43.5982	Impala	Mixed	16	0.0152795
10.9.	2012	Mid	1	OGF	S	S	Green	A	NA	P	GMA	E	1.35208	8.33075	0.00374681	40.096	0.015015	0.498498	0.405405	0.0810811	30.1933	Impala	Mixed	11	0.0152967
6.2.	2014	Mid	2	OB	T	I	Brown	A	P	A	Park	W	1.32538	0.02308	0.0806287	39.5782	0.0651852	0.374815	0.222222	0.337778	45.5233	Impala	Single	4	0.0154511
3.7.	2014	Mid	1.3	CB	O	I	Green	A	A	A	Park	W	4.36789	6.48723	1.74515	46.855	0.025463	0.474537	0.155093	0.344907	32.9782	Impala	Single	3	0.0154926
14.1.	2013	Late	1.3	OW	T	I	Brown	A	P	A	Park	E	0.8101	1.40696	0.281982	85.1515	0	0.042735	0.252137	0.705128	28.8589	Impala	Single	7	0.0156283
1.6.	2013	Late	1.2	CB	T	I	Green	P	P	A	Park	W	3.78308	2.77844	0.306733	50.1415	0.222222	0.586563	0.183463	0.00775194	37.6062	Impala	Single	2	0.015987
3.10.	2013	Late	0.5	OB	O	I	Green	P	A	A	Park	W	5.08641	3.95944	0.765517	43.7306	0.010582	0.0740741	0.698413	0.216931	31.7352	Impala	Single	1	0.0160595
6.3.	2013	Late	1.3	CB	T	I	Brown	A	A	A	Park	W	1.83046	0.438421	0.000854877	37.0054	0.0113379	0.206349	0.399093	0.38322	27.3226	Impala	Single	1	0.0160898
6.1.	2013	Late	0.3	OGF	T	I	Green	A	P	A	Park	W	0.5161	0.941114	0.572429	41.8082	0.0505051	0.474747	0.272727	0.20202	51.7271	Impala	Single	2	0.0164507
1.5.	2014	Early	1	OB	O	L	Green	P	P	A	Park	W	4.45844	2.59083	0.267691	46.6441	0	0.436314	0.439024	0.124661	38.612	Impala	Single	4	0.0165728
10.5.	2013	Mid	1.1	CW	O	I	Brown	A	P	A	GMA	E	2.14803	5.03082	0.370889	38.7968	0	0.015873	0.568783	0.415344	22.4482	Impala	Single	1	0.0168408
1.3.	2013	Early	1.8	OW	T	I	Green	P	P	P	Park	W	7.06438	2.11984	0.00572658	35.0169	0	0.211111	0.573611	0.215278	28.8913	Impala	Single	4	0.0169767
7.2.	2013	Late	0.8	OGF	O	I	Brown	A	P	A	Park	W	0.58314	2.08442	0.166728	38.0111	0.00600601	0.0720721	0.687688	0.234234	29.7238	Impala	Single	8	0.0170923
4.2.	2014	Late	2	OB	T	I	Brown	A	P	A	Park	W	2.98843	1.97283	0.00768059	49.1359	0	0.0182841	0.341772	0.639944	23.2297	Impala	Single	1	0.017119
4.2.	2014	Late	2	OB	T	I	Brown	A	P	A	Park	W	2.98843	1.97283	0.00768059	49.1359	0	0.0182841	0.341772	0.639944	23.2297	Impala	Single	3	0.0173553
4.3.	2015	Late	2	CB	T	I	Brown	A	A	A	Park	W	2.97704	2.42836	0.00138282	48.2852	0	0.0859788	0.685185	0.228836	35.1499	Impala	Single	4	0.0173648
4.6.	2012	Late	1.2	CB	T	I	Brown	A	P	A	Park	W	1.89383	5.27071	0.00108218	49.9394	0	0.111111	0.424036	0.464853	32.3331	Impala	Single	7	0.0173652
12.1.	2014	Mid	1.5	OGNF	S	I	Green	A	P	P	Park	E	6.28444	0.0302396	0.00882865	96.7931	0.0215054	0.0125448	0.157706	0.808244	13.991	Impala	Single	31	0.0174311
4.6.	2013	Late	1.2	CB	T	L	Brown	A	A	A	Park	W	1.89383	5.27071	0.00108218	49.9394	0	0.111111	0.424036	0.464853	32.3331	Impala	Single	1	0.0174526
1.4.	2014	Late	2	OB	T	I	Green	P	P	P	Park	W	5.35855	2.14885	0.00350799	41.4312	0	0.0287141	0.33583	0.635456	27.4408	Impala	Single	6	0.0178542
3.2.	2015	Early	2	OB	T	I	Green	A	P	A	Park	W	0.245772	3.33612	0.00264846	52.3905	0.00292398	0.130117	0.292398	0.574561	33.9188	Impala	Single	1	0.0183177
3.2.	2013	Late	2	OB	T	I	Brown	A	P	A	Park	W	0.245772	3.33612	0.00264846	52.3905	0.00292398	0.130117	0.292398	0.574561	33.9188	Impala	Single	7	0.0183861
4.2.	2013	Late	2	OB	T	L	Brown	A	P	A	Park	W	2.98843	1.97283	0.00768059	49.1359	0	0.0182841	0.341772	0.639944	23.2297	Impala	Single	4	0.0184691
1.9.	2014	Late	1.3	CB	O	S	Brown	P	P	P	Park	W	1.9872	0.898338	0.192598	58.1672	0	0.285403	0.398693	0.315904	37.2411	Impala	Single	5	0.018754
7.2.	2012	Late	0.8	OGF	O	S	Brown	A	P	A	Park	W	0.58314	2.08442	0.166728	38.0111	0.00600601	0.0720721	0.687688	0.234234	29.7238	Impala	Single	4	0.0188111
7.2.	2013	Early	0.8	OGF	O	S	Brown	A	P	A	Park	W	0.58314	2.08442	0.166728	38.0111	0.00600601	0.0720721	0.687688	0.234234	29.7238	Impala	Single	4	0.0188111
4.6.	2015	Late	1.2	CB	T	I	Brown	A	A	A	Park	W	1.89383	5.27071	0.00108218	49.9394	0	0.111111	0.424036	0.464853	32.3331	Impala	Mixed	5	0.0188111
1.2.	2013	Late	2	OW	T	I	Green	P	P	A	Park	W	8.72497	2.02867	0.0505315	29.3928	0	0.496879	0.47191	0.031211	32.5763	Impala	Single	3	0.0188256
6.5.	2015	Early	2	CW	T	I	Brown	A	A	A	Park	W	4.82598	0.367076	0.00106837	28.6396	0.379973	0.459534	0.153635	0.00685871	27.5812	Impala	Single	7	0.0189104
8.5.	2013	Late	0.4	OW	T	I	Brown	A	P	A	Park	W	0.518335	4.75159	0.00785984	31.7195	0	0.155556	0.1	0.744444	43.5982	Impala	Single	4	0.0190526
5.1.	2014	Late	2	CW	T	I	Brown	P	A	A	Park	W	4.64641	3.97877	0.00922524	29.2995	0.0400517	0.182171	0.514212	0.263566	29.7445	Impala	Mixed	3	0.0191511
3.13.	2015	Early	2	CB	O	I	Green	P	A	A	Park	W	6.59142	1.23928	0.67622	37.3192	0.136856	0.600271	0.241192	0.0216802	26.3906	Impala	Single	1	0.0194625
6.2.	2015	Early	2	OB	T	I	Brown	A	P	P	Park	W	1.32538	0.02308	0.0806287	39.5782	0.0651852	0.374815	0.222222	0.337778	45.5233	Impala	Mixed	1	0.0200824
4.10.	2013	Early	0.6	OW	T	I	Green	A	P	A	Park	W	1.02048	8.00004	0.000957602	49.6758	0	0	0.361111	0.638889	19.3764	Impala	Single	1	0.0202258
4.3.	2013	Mid	2	CB	T	L	Green	A	P	A	Park	W	2.97704	2.42836	0.00138282	48.2852	0	0.0859788	0.685185	0.228836	35.1499	Impala	Single	4	0.0202288
4.9.	2015	Early	2	OW	T	S	Brown	A	P	A	Park	W	2.09526	7.13491	0.0022702	50.0708	0	0.00152207	0.298326	0.700152	12.7169	Impala	Mixed	4	0.0204905
6.3.	2012	Mid	1.3	CB	T	I	Brown	A	NA	A	Park	W	1.83046	0.438421	0.000854877	37.0054	0.0113379	0.206349	0.399093	0.38322	27.3226	Impala	Single	1	0.0206832
6.5.	2014	Mid	2	CW	T	S	Brown	A	A	A	Park	W	4.82598	0.367076	0.00106837	28.6396	0.379973	0.459534	0.153635	0.00685871	27.5812	Impala	Single	4	0.0206832
6.2.	2012	Late	2	OB	T	I	Green	A	P	P	Park	W	1.32538	0.02308	0.0806287	39.5782	0.0651852	0.374815	0.222222	0.337778	45.5233	Impala	Single	13	0.020978
1.11.	2013	Mid	0.2	OB	O	I	Brown	A	P	A	Park	W	1.5122	0.379717	0.0151624	61.4076	0	0.0416667	0.847222	0.111111	15.1793	Impala	Single	3	0.0211309
15.3.	2013	Mid	2	CW	T	S	Brown	P	P	A	GMA	E	3.30989	2.15786	0.00175574	65.4159	0	0.127572	0.742112	0.130316	20.8473	Impala	Single	1	0.021212
3.2.	2015	Late	2	OB	T	S	Brown	A	A	A	Park	W	0.245772	3.33612	0.00264846	52.3905	0.00292398	0.130117	0.292398	0.574561	33.9188	Impala	Single	12	0.0214492
4.1.	2014	Mid	1	CB	T	L	Brown	A	P	A	Park	W	2.68666	0.730334	0.00279185	46.1385	0	0.423423	0.474474	0.102102	31.1951	Impala	Single	5	0.0216129
15.5.	2012	Mid	2	OW	T	I	Green	P	NA	A	GMA	E	4.96045	2.4693	0.00112721	77.4068	0	0	0.22096	0.77904	11.2448	Impala	Single	7	0.0217408
1.6.	2015	Early	1.2	CB	S	I	Green	A	P	P	Park	W	3.78308	2.77844	0.306733	50.1415	0.222222	0.586563	0.183463	0.00775194	37.6062	Impala	Single	13	0.0217915
12.1.	2014	Late	1.5	OGNF	T	I	Brown	A	P	P	Park	E	6.28444	0.0302396	0.00882865	96.7931	0.0215054	0.0125448	0.157706	0.808244	13.991	Impala	Single	4	0.0217959
7.1.	2012	Mid	0.2	OW	T	I	Brown	A	NA	A	Park	W	0.259044	2.20478	0.0641791	38.0111	0.0444444	0.111111	0.444444	0.4	55.5565	Impala	Single	1	0.0218655
6.2.	2015	Late	2	OG	T	I	Green	A	P	P	Park	W	1.32538	0.02308	0.0806287	39.5782	0.0651852	0.374815	0.222222	0.337778	45.5233	Impala	Single	1	0.0223988
3.2.	2013	Late	2	OB	T	I	Brown	A	P	A	Park	W	0.245772	3.33612	0.00264846	52.3905	0.00292398	0.130117	0.292398	0.574561	33.9188	Impala	Single	14	0.0224642
6.2.	2013	Mid	2	OB	T	I	Green	A	P	A	Park	W	1.32538	0.02308	0.0806287	39.5782	0.0651852	0.374815	0.222222	0.337778	45.5233	Impala	Single	20	0.0225
4.6.	2015	Early	1.2	CB	T	I	Brown	A	A	A	Park	W	1.89383	5.27071	0.00108218	49.9394	0	0.111111	0.424036	0.464853	32.3331	Impala	Mixed	2	0.0225582
10.12.	2013	Late	0.9	OB	T	I	Green	A	P	A	GMA	E	0.460125	9.07667	0.708904	40.5181	0	0.0888889	0.473016	0.438095	28.0774	Impala	Single	4	0.0226624
4.4.	2012	Mid	1.2	CB	T	S	Brown	A	NA	A	Park	W	3.60941	2.47599	0.00496353	46.8381	0	0.0292398	0.222222	0.748538	16.6039	Impala	Single	1	0.0231435
1.9.	2014	Mid	1.3	CB	O	I	Brown	A	P	A	Park	W	1.9872	0.898338	0.192598	58.1672	0	0.285403	0.398693	0.315904	37.2411	Impala	Single	1	0.0235166
3.6.	2013	Mid	2	OB	O	I	Green	A	P	A	Park	W	3.46318	6.94119	2.22338	48.1142	0.034188	0.14359	0.355556	0.466667	27.6476	Impala	Single	3	0.0235994
4.4.	2013	Early	1.2	CB	T	I	Green	A	P	P	Park	W	3.60941	2.47599	0.00496353	46.8381	0	0.0292398	0.222222	0.748538	16.6039	Impala	Single	1	0.0236162
2.2.	2013	Late	0.9	OW	T	I	Green	P	P	P	Park	W	12.5506	0.0781624	0.00378306	17.5772	0.0116959	0.423977	0.315789	0.248538	30.0328	Impala	Single	7	0.0237048
12.2.	2014	Early	2	CB	T	I	Brown	A	P	P	Park	E	5.07334	1.18465	0.0178144	94.0303	0.00578704	0.0914352	0.782407	0.12037	20.4285	Impala	Single	5	0.0238211
1.3.	2013	Early	1.8	OW	T	I	Green	P	P	P	Park	W	7.06438	2.11984	0.00572658	35.0169	0	0.211111	0.573611	0.215278	28.8913	Impala	Single	5	0.0238464
4.2.	2014	Late	2	OB	T	I	Brown	A	P	A	Park	W	2.98843	1.97283	0.00768059	49.1359	0	0.0182841	0.341772	0.639944	23.2297	Impala	Single	2	0.024
10.9.	2012	Mid	1	OGF	S	S	Green	A	NA	P	GMA	E	1.35208	8.33075	0.00374681	40.096	0.015015	0.498498	0.405405	0.0810811	30.1933	Impala	Single	1	0.0240915
1.7.	2015	Early	1.5	CB	O	I	Green	A	A	A	Park	W	3.27091	2.07447	0.951959	53.9711	0.0747863	0.540598	0.252137	0.132479	27.7207	Impala	Single	7	0.0244042
12.2.	2014	Mid	2	CB	S	I	Green	A	P	P	Park	E	5.07334	1.18465	0.0178144	94.0303	0.00578704	0.0914352	0.782407	0.12037	20.4285	Impala	Single	4	0.0244123
11.2.	2012	Mid	0.5	OGNF	T	I	Brown	A	NA	A	Park	E	6.82463	3.48191	0.00199958	119.103	0	0	0.0821256	0.917874	16.591	Impala	Single	19	0.0246255
7.2.	2014	Mid	0.8	OGF	O	S	Brown	A	P	A	Park	W	0.58314	2.08442	0.166728	38.0111	0.00600601	0.0720721	0.687688	0.234234	29.7238	Impala	Single	1	0.0247567
4.6.	2015	Late	1.2	CB	T	I	Brown	A	A	A	Park	W	1.89383	5.27071	0.00108218	49.9394	0	0.111111	0.424036	0.464853	32.3331	Impala	Single	25	0.0249049
8.6.	2014	Early	0.8	OGF	T	I	Green	A	P	P	Park	W	0.443869	4.45019	0.0858399	31.7195	0	0.358025	0.432099	0.209877	23.6448	Impala	Single	13	0.0249062
6.2.	2013	Late	2	OB	T	I	Green	A	P	P	Park	W	1.32538	0.02308	0.0806287	39.5782	0.0651852	0.374815	0.222222	0.337778	45.5233	Impala	Single	3	0.0249302
5.2.	2013	Early	2	CW	T	I	Green	P	A	A	Park	W	6.17003	5.31131	0.0055089	25.2308	0.100654	0.503268	0.301961	0.0941176	30.7589	Impala	Single	2	0.025
13.2.	2012	Late	0.8	OB	T	S	Brown	A	P	A	Park	E	1.39166	0.751422	0.645627	111.505	0	0.11746	0.31746	0.565079	26.6477	Impala	Single	3	0.0250868
7.1.	2015	Early	0.2	OW	O	I	Brown	A	P	P	Park	W	0.259044	2.20478	0.0641791	38.0111	0.0444444	0.111111	0.444444	0.4	55.5565	Impala	Single	3	0.0253937
6.5.	2015	Late	2	CW	T	I	Brown	A	A	A	Park	W	4.82598	0.367076	0.00106837	28.6396	0.379973	0.459534	0.153635	0.00685871	27.5812	Impala	Single	1	0.025605
8.5.	2014	Mid	0.4	OW	T	S	Brown	A	A	P	Park	W	0.518335	4.75159	0.00785984	31.7195	0	0.155556	0.1	0.744444	43.5982	Impala	Single	1	0.0257115
6.1.	2015	Late	0.3	CW	T	I	Brown	A	P	A	Park	W	0.5161	0.941114	0.572429	41.8082	0.0505051	0.474747	0.272727	0.20202	51.7271	Impala	Single	4	0.0257741
12.2.	2013	Mid	2	CB	T	S	Brown	P	A	A	Park	E	5.07334	1.18465	0.0178144	94.0303	0.00578704	0.0914352	0.782407	0.12037	20.4285	Impala	Single	5	0.0258578
6.1.	2013	Late	0.3	OGF	T	I	Green	A	P	A	Park	W	0.5161	0.941114	0.572429	41.8082	0.0505051	0.474747	0.272727	0.20202	51.7271	Impala	Mixed	1	0.0258626
6.2.	2015	Late	2	OG	T	I	Green	A	P	P	Park	W	1.32538	0.02308	0.0806287	39.5782	0.0651852	0.374815	0.222222	0.337778	45.5233	Impala	Mixed	2	0.0268521
2.6.	2014	Late	1	OB	T	I	Brown	P	A	A	Park	W	14.4204	0.515441	0.0220454	7.19562	0	0.338753	0.536585	0.124661	39.4982	Impala	Single	7	0.027
6.3.	2012	Mid	1.3	CB	T	I	Brown	A	NA	A	Park	W	1.83046	0.438421	0.000854877	37.0054	0.0113379	0.206349	0.399093	0.38322	27.3226	Impala	Single	12	0.027
4.3.	2014	Early	2	CB	T	I	Green	A	A	A	Park	W	2.97704	2.42836	0.00138282	48.2852	0	0.0859788	0.685185	0.228836	35.1499	Impala	Single	4	0.0272001
4.3.	2012	Late	2	CB	T	I	Brown	A	P	P	Park	W	2.97704	2.42836	0.00138282	48.2852	0	0.0859788	0.685185	0.228836	35.1499	Impala	Single	1	0.0275746
6.2.	2012	Mid	2	OB	T	I	Brown	A	NA	A	Park	W	1.32538	0.02308	0.0806287	39.5782	0.0651852	0.374815	0.222222	0.337778	45.5233	Impala	Mixed	10	0.0276399
13.5.	2012	Late	0.8	OGF	T	I	Green	A	P	A	Park	E	0.418737	0.205361	0.36169	101.942	0	0.0143369	0.609319	0.376344	19.0986	Impala	Mixed	19	0.0277048
3.3.	2012	Late	0.4	OB	T	I	Brown	A	P	A	Park	W	0.434763	4.27452	0.00817895	51.2946	0	0.144444	0.677778	0.177778	24.9406	Impala	Single	1	0.0277128
3.2.	2014	Late	2	OB	T	S	Green	A	P	A	Park	W	0.245772	3.33612	0.00264846	52.3905	0.00292398	0.130117	0.292398	0.574561	33.9188	Impala	Single	2	0.0280681
1.6.	2012	Late	1.2	CB	O	I	Green	P	P	A	Park	W	3.78308	2.77844	0.306733	50.1415	0.222222	0.586563	0.183463	0.00775194	37.6062	Impala	Single	6	0.0281182
6.2.	2013	Mid	2	OB	T	I	Green	A	P	A	Park	W	1.32538	0.02308	0.0806287	39.5782	0.0651852	0.374815	0.222222	0.337778	45.5233	Impala	Mixed	2	0.0282113
15.2.	2013	Mid	2	OW	T	I	Green	A	P	A	GMA	E	2.39093	0.722759	0.00232474	74.1846	0	0	0.417989	0.582011	22.4795	Impala	Single	6	0.0283047
2.1.	2013	Early	1.5	CW	T	L	Green	P	P	P	Park	W	11.7327	0.734326	0.436542	19.7455	0.0218855	0.787879	0.186869	0.003367	21.5029	Impala	Single	1	0.0283663
8.6.	2014	Late	0.8	OGF	T	I	Green	A	P	A	Park	W	0.443869	4.45019	0.0858399	31.7195	0	0.358025	0.432099	0.209877	23.6448	Impala	Mixed	4	0.0288256
1.1.	2013	Late	2	OW	T	I	Green	P	P	A	Park	W	10.5202	2.05182	0.00200967	21.387	0	0.531835	0.459426	0.00873908	36.8045	Impala	Single	9	0.0289141
4.8.	2014	Late	0.2	CB	T	I	Brown	A	A	A	Park	W	2.52078	6.13634	0.00122868	50.1782	0	0.0972222	0.125	0.777778	15.525	Impala	Single	2	0.029
6.2.	2015	Late	2	OG	T	I	Green	A	P	P	Park	W	1.32538	0.02308	0.0806287	39.5782	0.0651852	0.374815	0.222222	0.337778	45.5233	Impala	Single	15	0.029
14.1.	2014	Early	1.3	OW	T	I	Green	A	P	P	Park	E	0.8101	1.40696	0.281982	85.1515	0	0.042735	0.252137	0.705128	28.8589	Impala	Single	3	0.0291305
4.6.	2012	Late	1.2	CB	T	I	Brown	A	P	A	Park	W	1.89383	5.27071	0.00108218	49.9394	0	0.111111	0.424036	0.464853	32.3331	Impala	Single	1	0.0291437
1.7.	2014	Mid	1.5	CB	O	I	Brown	P	P	A	Park	W	3.27091	2.07447	0.951959	53.9711	0.0747863	0.540598	0.252137	0.132479	27.7207	Impala	Single	3	0.0293862
1.5.	2013	Mid	1	OB	T	I	Brown	A	P	A	Park	W	4.45844	2.59083	0.267691	46.6441	0	0.436314	0.439024	0.124661	38.612	Impala	Single	2	0.0295202
6.2.	2013	Mid	2	OB	T	I	Green	A	P	A	Park	W	1.32538	0.02308	0.0806287	39.5782	0.0651852	0.374815	0.222222	0.337778	45.5233	Impala	Mixed	2	0.0295202
2.4.	2014	Late	2	OW	T	I	Brown	P	P	A	Park	W	13.3388	0.265668	0.0385422	9.97319	0.0679739	0.644444	0.219608	0.0679739	29.6048	Impala	Single	10	0.0295682
13.2.	2014	Late	0.8	OB	T	I	Brown	A	A	A	Park	E	1.39166	0.751422	0.645627	111.505	0	0.11746	0.31746	0.565079	26.6477	Impala	Single	4	0.0297558
8.6.	2012	Late	0.8	OGF	T	S	Green	A	P	A	Park	W	0.443869	4.45019	0.0858399	31.7195	0	0.358025	0.432099	0.209877	23.6448	Impala	Single	5	0.0299983
8.6.	2013	Early	0.8	OGF	T	S	Green	A	P	A	Park	W	0.443869	4.45019	0.0858399	31.7195	0	0.358025	0.432099	0.209877	23.6448	Impala	Single	5	0.0299983
1.2.	2013	Mid	2	OW	T	I	Green	P	P	P	Park	W	8.72497	2.02867	0.0505315	29.3928	0	0.496879	0.47191	0.031211	32.5763	Impala	Single	13	0.03
4.2.	2013	Mid	2	OB	T	I	Brown	A	P	A	Park	W	2.98843	1.97283	0.00768059	49.1359	0	0.0182841	0.341772	0.639944	23.2297	Impala	Single	1	0.03
6.5.	2014	Early	2	CW	T	I	Green	A	A	P	Park	W	4.82598	0.367076	0.00106837	28.6396	0.379973	0.459534	0.153635	0.00685871	27.5812	Impala	Single	17	0.0302588
13.3.	2014	Late	0.4	OGF	T	I	Brown	A	A	A	Park	E	0.990341	0.754313	0.212394	111.505	0	0.0246914	0.962963	0.0123457	22.5129	Impala	Mixed	1	0.0303109
6.5.	2014	Mid	2	CW	T	S	Brown	A	A	A	Park	W	4.82598	0.367076	0.00106837	28.6396	0.379973	0.459534	0.153635	0.00685871	27.5812	Impala	Single	3	0.0303109
4.5.	2013	Early	2	CB	T	I	Green	A	P	A	Park	W	2.67357	3.875	0.00207962	49.3137	0	0.24359	0.435897	0.320513	32.4362	Impala	Single	5	0.0303996
1.10.	2015	Early	0.4	OGF	O	I	Green	A	P	A	Park	W	1.60142	0.499347	0.227421	61.4076	0	0	0.65	0.35	22.7401	Impala	Single	1	0.0306181
4.3.	2014	Early	2	CB	T	I	Green	A	A	A	Park	W	2.97704	2.42836	0.00138282	48.2852	0	0.0859788	0.685185	0.228836	35.1499	Impala	Single	13	0.0311798
1.2.	2012	Mid	2	OW	T	I	Green	P	P	P	Park	W	8.72497	2.02867	0.0505315	29.3928	0	0.496879	0.47191	0.031211	32.5763	Impala	Single	4	0.0314078
6.5.	2014	Mid	2	CW	T	S	Brown	A	A	A	Park	W	4.82598	0.367076	0.00106837	28.6396	0.379973	0.459534	0.153635	0.00685871	27.5812	Impala	Single	2	0.0315138
3.10.	2013	Early	0.5	OB	O	I	Brown	A	P	A	Park	W	5.08641	3.95944	0.765517	43.7306	0.010582	0.0740741	0.698413	0.216931	31.7352	Impala	Single	5	0.0315801
4.3.	2012	Mid	2	CB	T	I	Brown	A	NA	A	Park	W	2.97704	2.42836	0.00138282	48.2852	0	0.0859788	0.685185	0.228836	35.1499	Impala	Single	2	0.0318247
4.10.	2014	Mid	0.6	OW	T	I	Brown	A	P	A	Park	W	1.02048	8.00004	0.000957602	49.6758	0	0	0.361111	0.638889	19.3764	Impala	Single	1	0.0318416
1.9.	2015	Late	1.3	CB	O	S	Brown	A	A	A	Park	W	1.9872	0.898338	0.192598	58.1672	0	0.285403	0.398693	0.315904	37.2411	Impala	Single	1	0.032
4.3.	2012	Late	2	CB	T	I	Brown	A	P	P	Park	W	2.97704	2.42836	0.00138282	48.2852	0	0.0859788	0.685185	0.228836	35.1499	Impala	Single	2	0.0320198
4.10.	2013	Mid	0.6	OW	T	I	Brown	A	P	A	Park	W	1.02048	8.00004	0.000957602	49.6758	0	0	0.361111	0.638889	19.3764	Impala	Single	3	0.0324919
3.2.	2013	Late	2	OB	T	I	Brown	A	P	A	Park	W	0.245772	3.33612	0.00264846	52.3905	0.00292398	0.130117	0.292398	0.574561	33.9188	Impala	Mixed	16	0.0326939
12.2.	2015	Early	2	CB	T	I	Brown	P	P	P	Park	E	5.07334	1.18465	0.0178144	94.0303	0.00578704	0.0914352	0.782407	0.12037	20.4285	Impala	Single	2	0.0335819
4.2.	2014	Early	2	OB	T	I	Green	A	P	P	Park	W	2.98843	1.97283	0.00768059	49.1359	0	0.0182841	0.341772	0.639944	23.2297	Impala	Single	5	0.0338095
13.5.	2013	Mid	0.8	OGF	T	S	Green	A	P	A	Park	E	0.418737	0.205361	0.36169	101.942	0	0.0143369	0.609319	0.376344	19.0986	Impala	Mixed	1	0.0340975
4.2.	2014	Early	2	OB	T	I	Green	A	P	P	Park	W	2.98843	1.97283	0.00768059	49.1359	0	0.0182841	0.341772	0.639944	23.2297	Impala	Single	4	0.0341659
9.4.	2013	Mid	2	OW	T	L	Brown	P	P	P	GMA	E	5.59992	8.73819	0.000220183	20.9603	0	0.0861678	0.852608	0.0612245	7.98856	Impala	Single	2	0.0342714
7.2.	2013	Mid	0.8	OGF	T	I	Brown	A	P	A	Park	W	0.58314	2.08442	0.166728	38.0111	0.00600601	0.0720721	0.687688	0.234234	29.7238	Impala	Mixed	3	0.0344146
1.9.	2015	Late	1.3	CB	O	S	Brown	A	A	A	Park	W	1.9872	0.898338	0.192598	58.1672	0	0.285403	0.398693	0.315904	37.2411	Impala	Single	2	0.0344146
3.3.	2015	Late	0.4	CW	T	S	Brown	A	P	A	Park	W	0.434763	4.27452	0.00817895	51.2946	0	0.144444	0.677778	0.177778	24.9406	Impala	Single	3	0.0344146
6.2.	2015	Late	2	OG	T	I	Green	A	P	P	Park	W	1.32538	0.02308	0.0806287	39.5782	0.0651852	0.374815	0.222222	0.337778	45.5233	Impala	Single	5	0.034427
1.2.	2013	Mid	2	OW	T	I	Green	P	P	P	Park	W	8.72497	2.02867	0.0505315	29.3928	0	0.496879	0.47191	0.031211	32.5763	Impala	Single	3	0.034641
4.4.	2014	Late	1.2	CB	T	I	Brown	A	P	A	Park	W	3.60941	2.47599	0.00496353	46.8381	0	0.0292398	0.222222	0.748538	16.6039	Impala	Single	4	0.034641
4.6.	2012	Late	1.2	CB	T	I	Brown	A	P	A	Park	W	1.89383	5.27071	0.00108218	49.9394	0	0.111111	0.424036	0.464853	32.3331	Impala	Single	5	0.0347272
8.4.	2014	Early	0.2	OGF	T	S	Green	A	P	P	Park	W	0.767631	4.52425	0.0396621	31.7195	0	0.010101	0.0353535	0.954545	41.0296	Impala	Mixed	1	0.0348368
1.6.	2012	Mid	1.2	CB	O	S	Green	A	NA	P	Park	W	3.78308	2.77844	0.306733	50.1415	0.222222	0.586563	0.183463	0.00775194	37.6062	Impala	Single	11	0.0349306
6.2.	2012	Late	2	OB	T	I	Green	A	P	P	Park	W	1.32538	0.02308	0.0806287	39.5782	0.0651852	0.374815	0.222222	0.337778	45.5233	Impala	Single	1	0.0349716
3.3.	2014	Late	0.4	OB	T	S	Green	P	P	A	Park	W	0.434763	4.27452	0.00817895	51.2946	0	0.144444	0.677778	0.177778	24.9406	Impala	Single	6	0.0352133
6.2.	2013	Late	2	OB	T	I	Green	A	P	P	Park	W	1.32538	0.02308	0.0806287	39.5782	0.0651852	0.374815	0.222222	0.337778	45.5233	Impala	Single	8	0.0352419
6.2.	2013	Mid	2	OB	T	I	Green	A	P	A	Park	W	1.32538	0.02308	0.0806287	39.5782	0.0651852	0.374815	0.222222	0.337778	45.5233	Impala	Single	2	0.0353533
1.1.	2014	Mid	2	OW	T	L	Green	P	P	P	Park	W	10.5202	2.05182	0.00200967	21.387	0	0.531835	0.459426	0.00873908	36.8045	Impala	Single	3	0.0354639
1.5.	2014	Late	1	OB	O	S	Green	P	P	P	Park	W	4.45844	2.59083	0.267691	46.6441	0	0.436314	0.439024	0.124661	38.612	Impala	Mixed	3	0.0356283
3.4.	2014	Late	2	OW	O	I	Green	A	P	A	Park	W	1.21985	5.18573	0.0582445	51.2946	0	0	0.0527066	0.947293	10.8093	Impala	Single	3	0.0358125
15.3.	2014	Mid	2	CW	T	L	Green	P	P	A	GMA	E	3.30989	2.15786	0.00175574	65.4159	0	0.127572	0.742112	0.130316	20.8473	Impala	Single	1	0.0359507
3.12.	2012	Mid	1.6	CB	O	S	Green	P	NA	A	Park	W	5.63902	2.67026	2.04938	41.82	0	0.079096	0.612053	0.308851	29.6256	Impala	Single	5	0.0359617
6.2.	2013	Early	2	OB	T	I	Brown	A	A	A	Park	W	1.32538	0.02308	0.0806287	39.5782	0.0651852	0.374815	0.222222	0.337778	45.5233	Impala	Single	6	0.036
7.1.	2014	Mid	0.2	OW	O	I	Brown	A	A	A	Park	W	0.259044	2.20478	0.0641791	38.0111	0.0444444	0.111111	0.444444	0.4	55.5565	Impala	Mixed	3	0.036338
3.12.	2013	Late	1.6	CB	O	L	Green	P	P	P	Park	W	5.63902	2.67026	2.04938	41.82	0	0.079096	0.612053	0.308851	29.6256	Impala	Single	3	0.0364379
3.11.	2015	Early	0.5	OGNF	O	S	Green	A	P	A	Park	W	5.27872	3.53279	1.21203	41.82	0	0.00584795	0.321637	0.672515	25.8866	Impala	Single	15	0.0372699
4.5.	2013	Mid	2	CB	T	L	Brown	P	P	A	Park	W	2.67357	3.875	0.00207962	49.3137	0	0.24359	0.435897	0.320513	32.4362	Impala	Single	1	0.0374227
2.3.	2013	Mid	2	OW	T	I	Green	P	P	A	Park	W	12.4394	0.281271	0.0140677	13.5833	0.0121951	0.878049	0.0921409	0.0176152	15.6882	Impala	Single	6	0.0375
14.1.	2013	Early	1.3	OW	T	S	Brown	A	P	P	Park	E	0.8101	1.40696	0.281982	85.1515	0	0.042735	0.252137	0.705128	28.8589	Impala	Single	2	0.0376711
9.3.	2014	Early	1.5	OW	T	I	Brown	P	P	P	GMA	E	3.90263	8.79734	0.0144882	25.3641	0	0.908425	0.0915751	0	14.7183	Impala	Single	2	0.0379642
3.6.	2013	Early	2	OB	O	I	Green	A	P	P	Park	W	3.46318	6.94119	2.22338	48.1142	0.034188	0.14359	0.355556	0.466667	27.6476	Impala	Single	21	0.0380251
1.1.	2013	Late	2	OW	T	I	Green	P	P	A	Park	W	10.5202	2.05182	0.00200967	21.387	0	0.531835	0.459426	0.00873908	36.8045	Impala	Single	3	0.0380304
1.4.	2014	Mid	2	OB	T	I	Green	P	P	A	Park	W	5.35855	2.14885	0.00350799	41.4312	0	0.0287141	0.33583	0.635456	27.4408	Impala	Single	2	0.038125
6.5.	2013	Mid	2	CW	T	I	Brown	A	A	A	Park	W	4.82598	0.367076	0.00106837	28.6396	0.379973	0.459534	0.153635	0.00685871	27.5812	Impala	Single	16	0.0383022
6.2.	2013	Late	2	OB	T	I	Green	A	P	P	Park	W	1.32538	0.02308	0.0806287	39.5782	0.0651852	0.374815	0.222222	0.337778	45.5233	Impala	Single	3	0.0385673
3.7.	2014	Early	1.3	CB	O	I	Green	A	P	P	Park	W	4.36789	6.48723	1.74515	46.855	0.025463	0.474537	0.155093	0.344907	32.9782	Impala	Mixed	1	0.0386279
5.2.	2014	Early	2	CW	T	L	Brown	P	A	A	Park	W	6.17003	5.31131	0.0055089	25.2308	0.100654	0.503268	0.301961	0.0941176	30.7589	Impala	Single	4	0.038637
2.2.	2014	Late	0.9	OW	T	I	Brown	P	P	P	Park	W	12.5506	0.0781624	0.00378306	17.5772	0.0116959	0.423977	0.315789	0.248538	30.0328	Impala	Mixed	4	0.0388229
15.3.	2014	Mid	2	CW	T	L	Green	P	P	A	GMA	E	3.30989	2.15786	0.00175574	65.4159	0	0.127572	0.742112	0.130316	20.8473	Impala	Single	2	0.0388739
4.6.	2013	Late	1.2	CB	T	L	Brown	A	A	A	Park	W	1.89383	5.27071	0.00108218	49.9394	0	0.111111	0.424036	0.464853	32.3331	Impala	Single	5	0.0389711
3.2.	2015	Late	2	OB	T	S	Brown	A	A	A	Park	W	0.245772	3.33612	0.00264846	52.3905	0.00292398	0.130117	0.292398	0.574561	33.9188	Impala	Single	8	0.0390708
3.12.	2012	Late	1.6	CB	O	I	Green	P	P	A	Park	W	5.63902	2.67026	2.04938	41.82	0	0.079096	0.612053	0.308851	29.6256	Impala	Single	3	0.0392696
11.3.	2012	Late	1.2	CW	T	L	Brown	P	A	A	Park	E	6.14878	2.67724	0.00536797	121.118	0	0.709751	0.172336	0.117914	14.1661	Impala	Single	1	0.0393579
12.2.	2012	Mid	2	CB	S	S	Green	P	NA	P	Park	E	5.07334	1.18465	0.0178144	94.0303	0.00578704	0.0914352	0.782407	0.12037	20.4285	Impala	Mixed	6	0.0394931
11.2.	2013	Late	0.5	OGNF	T	I	Brown	P	P	A	Park	E	6.82463	3.48191	0.00199958	119.103	0	0	0.0821256	0.917874	16.591	Impala	Mixed	3	0.0397261
10.12.	2013	Mid	0.9	OB	T	I	Green	A	P	A	GMA	E	0.460125	9.07667	0.708904	40.5181	0	0.0888889	0.473016	0.438095	28.0774	Impala	Single	1	0.0397261
4.3.	2012	Late	2	CB	T	I	Brown	A	P	P	Park	W	2.97704	2.42836	0.00138282	48.2852	0	0.0859788	0.685185	0.228836	35.1499	Impala	Single	1	0.0397544
3.13.	2014	Late	2	CB	O	I	Green	P	P	A	Park	W	6.59142	1.23928	0.67622	37.3192	0.136856	0.600271	0.241192	0.0216802	26.3906	Impala	Single	3	0.0397586
3.1.	2014	Mid	1.4	OW	O	I	Brown	A	P	A	Park	W	0.852225	3.28596	0.494959	55.0577	0	0	0.79596	0.20404	13.2006	Impala	Single	1	0.0401478
4.2.	2013	Late	2	OB	T	L	Brown	A	P	A	Park	W	2.98843	1.97283	0.00768059	49.1359	0	0.0182841	0.341772	0.639944	23.2297	Impala	Single	4	0.0402379
1.4.	2013	Late	2	OB	T	I	Brown	P	P	A	Park	W	5.35855	2.14885	0.00350799	41.4312	0	0.0287141	0.33583	0.635456	27.4408	Impala	Single	1	0.0407961
1.8.	2013	Late	0.6	OB	O	I	Brown	A	A	A	Park	W	2.47659	1.34867	0.464884	53.9711	0	0.177778	0.186667	0.635556	27.2272	Impala	Single	1	0.040817
1.1.	2012	Late	2	OW	T	I	Green	P	P	P	Park	W	10.5202	2.05182	0.00200967	21.387	0	0.531835	0.459426	0.00873908	36.8045	Impala	Single	4	0.0413803
1.4.	2014	Late	2	OB	T	I	Green	P	P	P	Park	W	5.35855	2.14885	0.00350799	41.4312	0	0.0287141	0.33583	0.635456	27.4408	Impala	Single	10	0.0423205
4.2.	2014	Mid	2	OB	T	I	Brown	A	P	A	Park	W	2.98843	1.97283	0.00768059	49.1359	0	0.0182841	0.341772	0.639944	23.2297	Impala	Single	4	0.0424264
13.2.	2012	Late	0.8	OB	T	S	Brown	A	P	A	Park	E	1.39166	0.751422	0.645627	111.505	0	0.11746	0.31746	0.565079	26.6477	Impala	Single	5	0.0428584
3.2.	2014	Mid	2	OB	O	I	Brown	A	P	A	Park	W	0.245772	3.33612	0.00264846	52.3905	0.00292398	0.130117	0.292398	0.574561	33.9188	Impala	Single	8	0.0431291
6.2.	2014	Late	2	OB	T	I	Brown	A	A	A	Park	W	1.32538	0.02308	0.0806287	39.5782	0.0651852	0.374815	0.222222	0.337778	45.5233	Impala	Single	5	0.0432259
4.6.	2012	Mid	1.2	CB	T	I	Brown	A	NA	A	Park	W	1.89383	5.27071	0.00108218	49.9394	0	0.111111	0.424036	0.464853	32.3331	Impala	Single	1	0.0434939
8.6.	2014	Late	0.8	OGF	T	I	Green	A	P	A	Park	W	0.443869	4.45019	0.0858399	31.7195	0	0.358025	0.432099	0.209877	23.6448	Impala	Single	11	0.0435028
3.3.	2015	Early	0.4	OB	T	I	Green	A	A	A	Park	W	0.434763	4.27452	0.00817895	51.2946	0	0.144444	0.677778	0.177778	24.9406	Impala	Single	4	0.0436593
3.2.	2013	Late	2	OB	T	I	Brown	A	P	A	Park	W	0.245772	3.33612	0.00264846	52.3905	0.00292398	0.130117	0.292398	0.574561	33.9188	Impala	Mixed	1	0.0440524
6.3.	2012	Mid	1.3	CB	T	I	Brown	A	NA	A	Park	W	1.83046	0.438421	0.000854877	37.0054	0.0113379	0.206349	0.399093	0.38322	27.3226	Impala	Single	3	0.0441656
4.3.	2015	Late	2	CB	T	I	Brown	A	A	A	Park	W	2.97704	2.42836	0.00138282	48.2852	0	0.0859788	0.685185	0.228836	35.1499	Impala	Single	1	0.0442
6.5.	2012	Mid	2	CW	T	I	Brown	A	NA	A	Park	W	4.82598	0.367076	0.00106837	28.6396	0.379973	0.459534	0.153635	0.00685871	27.5812	Impala	Single	5	0.0444306
1.6.	2014	Mid	1.2	CB	O	I	Green	P	P	P	Park	W	3.78308	2.77844	0.306733	50.1415	0.222222	0.586563	0.183463	0.00775194	37.6062	Impala	Single	1	0.0444585
6.2.	2012	Late	2	OB	T	I	Green	A	P	P	Park	W	1.32538	0.02308	0.0806287	39.5782	0.0651852	0.374815	0.222222	0.337778	45.5233	Impala	Mixed	2	0.0447556
8.6.	2014	Late	0.8	OGF	T	I	Green	A	P	A	Park	W	0.443869	4.45019	0.0858399	31.7195	0	0.358025	0.432099	0.209877	23.6448	Impala	Mixed	7	0.0449383
4.9.	2012	Mid	2	OW	S	I	Brown	A	NA	A	Park	W	2.09526	7.13491	0.0022702	50.0708	0	0.00152207	0.298326	0.700152	12.7169	Impala	Single	10	0.0450745
2.6.	2012	Mid	1	OB	T	I	Brown	A	NA	A	Park	W	14.4204	0.515441	0.0220454	7.19562	0	0.338753	0.536585	0.124661	39.4982	Impala	Single	14	0.0453012
15.5.	2015	Early	2	OW	T	I	Brown	P	A	A	GMA	E	4.96045	2.4693	0.00112721	77.4068	0	0	0.22096	0.77904	11.2448	Impala	Single	1	0.0453012
6.2.	2014	Mid	2	OB	T	I	Brown	A	P	A	Park	W	1.32538	0.02308	0.0806287	39.5782	0.0651852	0.374815	0.222222	0.337778	45.5233	Impala	Mixed	4	0.0453985
10.9.	2012	Mid	1	OGF	S	S	Green	A	NA	P	GMA	E	1.35208	8.33075	0.00374681	40.096	0.015015	0.498498	0.405405	0.0810811	30.1933	Impala	Mixed	1	0.0455795
12.3.	2013	Late	0.3	OW	S	I	Brown	P	A	A	Park	E	4.02265	1.94641	0.0081045	97.2435	0	0.0555556	0.25	0.694444	26.8632	Impala	Single	1	0.0457497
1.3.	2013	Early	1.8	OW	T	I	Green	P	P	P	Park	W	7.06438	2.11984	0.00572658	35.0169	0	0.211111	0.573611	0.215278	28.8913	Impala	Single	3	0.0457946
11.1.	2013	Late	0.8	CW	T	I	Brown	P	A	A	Park	E	7.31217	3.0727	0.00384745	115.449	0	0.346405	0.513072	0.140523	24.0926	Impala	Single	2	0.0458385
2.2.	2013	Mid	0.9	OW	T	I	Green	P	P	P	Park	W	12.5506	0.0781624	0.00378306	17.5772	0.0116959	0.423977	0.315789	0.248538	30.0328	Impala	Single	5	0.0458993
15.1.	2012	Late	0.5	OB	T	S	Brown	A	P	A	Park	E	2.00641	0.151732	0.00112503	79.2542	0	0	0.545455	0.454545	31.6346	Impala	Mixed	12	0.0460435
13.2.	2015	Early	0.8	OB	T	I	Brown	A	A	A	Park	E	1.39166	0.751422	0.645627	111.505	0	0.11746	0.31746	0.565079	26.6477	Impala	Single	2	0.0463644
6.2.	2014	Late	2	OB	T	I	Brown	A	A	A	Park	W	1.32538	0.02308	0.0806287	39.5782	0.0651852	0.374815	0.222222	0.337778	45.5233	Impala	Single	2	0.0464597
1.11.	2013	Mid	0.2	OB	O	I	Brown	A	P	A	Park	W	1.5122	0.379717	0.0151624	61.4076	0	0.0416667	0.847222	0.111111	15.1793	Impala	Single	2	0.0467654
11.3.	2012	Late	1.2	CW	T	L	Brown	P	A	A	Park	E	6.14878	2.67724	0.00536797	121.118	0	0.709751	0.172336	0.117914	14.1661	Impala	Single	1	0.0468391
10.9.	2014	Late	1	OGF	T	I	Brown	A	P	A	GMA	E	1.35208	8.33075	0.00374681	40.096	0.015015	0.498498	0.405405	0.0810811	30.1933	Impala	Mixed	7	0.0469106
1.6.	2014	Early	1.2	CB	O	I	Green	A	P	P	Park	W	3.78308	2.77844	0.306733	50.1415	0.222222	0.586563	0.183463	0.00775194	37.6062	Impala	Mixed	2	0.0471185
4.6.	2013	Mid	1.2	CB	T	L	Brown	A	P	A	Park	W	1.89383	5.27071	0.00108218	49.9394	0	0.111111	0.424036	0.464853	32.3331	Impala	Single	5	0.0473304
6.7.	2013	Early	2	CW	T	I	Green	P	A	A	Park	W	8.5175	2.31635	0.0402751	17.3439	0.225	0.669444	0.105556	0	19.6735	Impala	Mixed	1	0.0475108
8.5.	2013	Late	0.4	OW	T	I	Brown	A	P	A	Park	W	0.518335	4.75159	0.00785984	31.7195	0	0.155556	0.1	0.744444	43.5982	Impala	Single	8	0.0475613
3.2.	2012	Late	2	OB	T	S	Brown	A	P	A	Park	W	0.245772	3.33612	0.00264846	52.3905	0.00292398	0.130117	0.292398	0.574561	33.9188	Impala	Single	1	0.0480631
1.1.	2014	Late	2	OW	T	I	Green	P	P	P	Park	W	10.5202	2.05182	0.00200967	21.387	0	0.531835	0.459426	0.00873908	36.8045	Impala	Single	1	0.0482608
4.2.	2013	Late	2	OB	T	L	Brown	A	P	A	Park	W	2.98843	1.97283	0.00768059	49.1359	0	0.0182841	0.341772	0.639944	23.2297	Impala	Single	2	0.0482963
3.2.	2013	Late	2	OB	T	I	Brown	A	P	A	Park	W	0.245772	3.33612	0.00264846	52.3905	0.00292398	0.130117	0.292398	0.574561	33.9188	Impala	Single	1	0.04833
7.2.	2013	Mid	0.8	OGF	T	I	Brown	A	P	A	Park	W	0.58314	2.08442	0.166728	38.0111	0.00600601	0.0720721	0.687688	0.234234	29.7238	Impala	Mixed	5	0.0485621
13.5.	2012	Mid	0.8	OGF	S	S	Green	A	NA	A	Park	E	0.418737	0.205361	0.36169	101.942	0	0.0143369	0.609319	0.376344	19.0986	Impala	Mixed	12	0.0486513
13.2.	2012	Late	0.8	OB	T	S	Brown	A	P	A	Park	E	1.39166	0.751422	0.645627	111.505	0	0.11746	0.31746	0.565079	26.6477	Impala	Single	1	0.0490007
10.9.	2015	Late	1	OG	T	I	Green	A	P	A	GMA	E	1.35208	8.33075	0.00374681	40.096	0.015015	0.498498	0.405405	0.0810811	30.1933	Impala	Single	6	0.049031
7.2.	2015	Early	0.8	OGF	O	I	Brown	P	P	A	Park	W	0.58314	2.08442	0.166728	38.0111	0.00600601	0.0720721	0.687688	0.234234	29.7238	Impala	Mixed	26	0.0490687
13.1.	2013	Early	1.5	OGF	O	S	Green	A	P	A	Park	E	1.54721	0.174251	0.689309	113.257	0	0	0.323045	0.676955	25.0269	Impala	Single	8	0.0490964
15.1.	2015	Early	0.5	OB	T	S	Brown	A	A	A	Park	E	2.00641	0.151732	0.00112503	79.2542	0	0	0.545455	0.454545	31.6346	Impala	Mixed	3	0.0491036
8.5.	2012	Late	0.4	OW	T	I	Green	A	P	A	Park	W	0.518335	4.75159	0.00785984	31.7195	0	0.155556	0.1	0.744444	43.5982	Impala	Single	29	0.0493276
8.5.	2013	Early	0.4	OW	T	I	Green	A	P	A	Park	W	0.518335	4.75159	0.00785984	31.7195	0	0.155556	0.1	0.744444	43.5982	Impala	Single	29	0.0493276
6.4.	2012	Late	2	CW	T	I	Green	P	A	A	Park	W	3.06341	0.245259	0.00298054	34.5186	0.0470588	0.413072	0.194771	0.345098	25.578	Impala	Single	2	0.0493844
13.5.	2013	Late	0.8	OGF	T	S	Green	A	P	A	Park	E	0.418737	0.205361	0.36169	101.942	0	0.0143369	0.609319	0.376344	19.0986	Impala	Single	5	0.0495134
11.3.	2013	Early	1.2	CW	T	I	Green	A	A	A	Park	E	6.14878	2.67724	0.00536797	121.118	0	0.709751	0.172336	0.117914	14.1661	Impala	Single	4	0.0497157
13.4.	2015	Late	0.2	OW	T	I	Brown	A	A	A	Park	E	0.748098	0.545784	0.00530516	111.505	0	0.141414	0.59596	0.262626	33.9991	Impala	Single	1	0.050245
13.2.	2014	Late	0.8	OB	T	I	Brown	A	A	A	Park	E	1.39166	0.751422	0.645627	111.505	0	0.11746	0.31746	0.565079	26.6477	Impala	Single	3	0.0504043
8.5.	2014	Mid	0.4	OW	T	S	Brown	A	A	P	Park	W	0.518335	4.75159	0.00785984	31.7195	0	0.155556	0.1	0.744444	43.5982	Impala	Single	3	0.0505338
2.3.	2013	Late	2	OW	T	I	Green	P	P	A	Park	W	12.4394	0.281271	0.0140677	13.5833	0.0121951	0.878049	0.0921409	0.0176152	15.6882	Impala	Single	1	0.0507874
6.2.	2012	Mid	2	OB	T	I	Brown	A	NA	A	Park	W	1.32538	0.02308	0.0806287	39.5782	0.0651852	0.374815	0.222222	0.337778	45.5233	Impala	Single	3	0.051
3.4.	2012	Mid	2	OW	O	I	Brown	A	NA	A	Park	W	1.21985	5.18573	0.0582445	51.2946	0	0	0.0527066	0.947293	10.8093	Impala	Mixed	1	0.0515594
10.12.	2014	Mid	0.9	OB	T	I	Brown	A	P	A	GMA	E	0.460125	9.07667	0.708904	40.5181	0	0.0888889	0.473016	0.438095	28.0774	Impala	Single	15	0.0516219
13.4.	2014	Early	0.2	OW	T	I	Brown	A	A	A	Park	E	0.748098	0.545784	0.00530516	111.505	0	0.141414	0.59596	0.262626	33.9991	Impala	Single	29	0.0516784
1.2.	2012	Late	2	OW	T	I	Green	P	P	A	Park	W	8.72497	2.02867	0.0505315	29.3928	0	0.496879	0.47191	0.031211	32.5763	Impala	Single	1	0.0518319
6.1.	2014	Late	0.3	OGF	T	I	Green	A	P	A	Park	W	0.5161	0.941114	0.572429	41.8082	0.0505051	0.474747	0.272727	0.20202	51.7271	Impala	Single	6	0.051982
3.2.	2014	Early	2	OB	T	I	Green	A	P	A	Park	W	0.245772	3.33612	0.00264846	52.3905	0.00292398	0.130117	0.292398	0.574561	33.9188	Impala	Single	1	0.0522089
8.4.	2013	Mid	0.2	OGF	T	S	Green	A	P	A	Park	W	0.767631	4.52425	0.0396621	31.7195	0	0.010101	0.0353535	0.954545	41.0296	Impala	Mixed	1	0.052358
1.9.	2013	Mid	1.3	CB	O	S	Brown	A	P	A	Park	W	1.9872	0.898338	0.192598	58.1672	0	0.285403	0.398693	0.315904	37.2411	Impala	Single	1	0.0524257
8.5.	2012	Mid	0.4	OW	T	I	Brown	A	NA	A	Park	W	0.518335	4.75159	0.00785984	31.7195	0	0.155556	0.1	0.744444	43.5982	Impala	Mixed	3	0.0526228
6.2.	2013	Late	2	OB	T	I	Green	A	P	P	Park	W	1.32538	0.02308	0.0806287	39.5782	0.0651852	0.374815	0.222222	0.337778	45.5233	Impala	Single	3	0.0526228
13.5.	2014	Mid	0.8	OGF	T	S	Green	A	P	A	Park	E	0.418737	0.205361	0.36169	101.942	0	0.0143369	0.609319	0.376344	19.0986	Impala	Mixed	56	0.0528442
3.6.	2013	Late	2	OB	O	I	Brown	A	P	A	Park	W	3.46318	6.94119	2.22338	48.1142	0.034188	0.14359	0.355556	0.466667	27.6476	Impala	Single	1	0.0528613
3.1.	2014	Late	1.4	OW	O	I	Green	A	P	A	Park	W	0.852225	3.28596	0.494959	55.0577	0	0	0.79596	0.20404	13.2006	Impala	Mixed	2	0.0529224
4.3.	2015	Late	2	CB	T	I	Brown	A	A	A	Park	W	2.97704	2.42836	0.00138282	48.2852	0	0.0859788	0.685185	0.228836	35.1499	Impala	Single	4	0.0533745
10.7.	2014	Mid	2	OW	T	I	Brown	P	A	A	GMA	E	2.09209	7.7456	0.0196626	40.4432	0	0.106838	0.564103	0.32906	24.1509	Impala	Single	8	0.0536936
4.8.	2012	Late	0.2	CB	T	S	Brown	A	P	A	Park	W	2.52078	6.13634	0.00122868	50.1782	0	0.0972222	0.125	0.777778	15.525	Impala	Single	4	0.0539671
7.2.	2013	Mid	0.8	OGF	T	I	Brown	A	P	A	Park	W	0.58314	2.08442	0.166728	38.0111	0.00600601	0.0720721	0.687688	0.234234	29.7238	Impala	Mixed	2	0.0545022
1.2.	2014	Late	2	OW	T	I	Green	P	P	P	Park	W	8.72497	2.02867	0.0505315	29.3928	0	0.496879	0.47191	0.031211	32.5763	Impala	Single	9	0.0547165
15.5.	2014	Late	2	OW	T	I	Brown	P	A	A	GMA	E	4.96045	2.4693	0.00112721	77.4068	0	0	0.22096	0.77904	11.2448	Impala	Single	4	0.0547907
7.1.	2012	Mid	0.2	OW	T	I	Brown	A	NA	A	Park	W	0.259044	2.20478	0.0641791	38.0111	0.0444444	0.111111	0.444444	0.4	55.5565	Impala	Single	1	0.0548832
3.5.	2012	Mid	0.7	OW	O	I	Brown	A	NA	A	Park	W	2.34283	6.03501	1.10478	49.2304	0	0.00673401	0.164983	0.828283	16.0465	Impala	Single	1	0.0552303
6.3.	2015	Early	1.3	CB	T	I	Brown	A	A	A	Park	W	1.83046	0.438421	0.000854877	37.0054	0.0113379	0.206349	0.399093	0.38322	27.3226	Impala	Single	8	0.055455
4.4.	2014	Early	1.2	CB	T	I	Brown	A	A	A	Park	W	3.60941	2.47599	0.00496353	46.8381	0	0.0292398	0.222222	0.748538	16.6039	Impala	Single	2	0.0558636
2.4.	2014	Late	2	OW	T	I	Brown	P	P	A	Park	W	13.3388	0.265668	0.0385422	9.97319	0.0679739	0.644444	0.219608	0.0679739	29.6048	Impala	Single	4	0.0561911
7.2.	2013	Late	0.8	OGF	O	I	Brown	A	P	A	Park	W	0.58314	2.08442	0.166728	38.0111	0.00600601	0.0720721	0.687688	0.234234	29.7238	Impala	Single	1	0.0562948
10.8.	2012	Late	0.4	OB	S	L	Green	A	P	A	GMA	E	1.32179	8.50225	0.00260613	38.2103	0.0175439	0.74269	0.239766	0	25.427	Impala	Single	14	0.0563142
4.2.	2013	Early	2	OB	T	I	Green	A	P	P	Park	W	2.98843	1.97283	0.00768059	49.1359	0	0.0182841	0.341772	0.639944	23.2297	Impala	Single	4	0.0564453
11.2.	2014	Early	0.5	OGNF	T	L	Green	P	A	A	Park	E	6.82463	3.48191	0.00199958	119.103	0	0	0.0821256	0.917874	16.591	Impala	Single	4	0.0568612
3.3.	2013	Late	0.4	OB	T	I	Brown	A	A	A	Park	W	0.434763	4.27452	0.00817895	51.2946	0	0.144444	0.677778	0.177778	24.9406	Impala	Single	8	0.0570296
15.1.	2013	Late	0.5	OB	T	S	Brown	A	A	A	Park	E	2.00641	0.151732	0.00112503	79.2542	0	0	0.545455	0.454545	31.6346	Impala	Mixed	2	0.0575088
12.2.	2013	Mid	2	CB	T	S	Brown	P	A	A	Park	E	5.07334	1.18465	0.0178144	94.0303	0.00578704	0.0914352	0.782407	0.12037	20.4285	Impala	Single	23	0.0576894
10.11.	2012	Mid	0.4	OGF	S	I	Green	A	NA	A	GMA	E	0.92137	8.65118	0.408573	39.281	0	0.0432099	0.753086	0.203704	24.4443	Impala	Single	6	0.0579653
1.2.	2014	Early	2	OW	T	L	Green	P	P	A	Park	W	8.72497	2.02867	0.0505315	29.3928	0	0.496879	0.47191	0.031211	32.5763	Impala	Single	2	0.0580007
15.3.	2013	Early	2	CW	T	L	Green	P	P	A	GMA	E	3.30989	2.15786	0.00175574	65.4159	0	0.127572	0.742112	0.130316	20.8473	Impala	Single	4	0.0581037
6.2.	2012	Mid	2	OB	T	I	Brown	A	NA	A	Park	W	1.32538	0.02308	0.0806287	39.5782	0.0651852	0.374815	0.222222	0.337778	45.5233	Impala	Single	2	0.0582194
13.5.	2013	Early	0.8	OGF	T	S	Green	A	P	A	Park	E	0.418737	0.205361	0.36169	101.942	0	0.0143369	0.609319	0.376344	19.0986	Impala	Mixed	2	0.0584527
3.4.	2013	Early	2	OW	O	I	Brown	A	P	A	Park	W	1.21985	5.18573	0.0582445	51.2946	0	0	0.0527066	0.947293	10.8093	Impala	Single	11	0.0585153
4.1.	2012	Mid	1	CB	T	I	Brown	A	NA	A	Park	W	2.68666	0.730334	0.00279185	46.1385	0	0.423423	0.474474	0.102102	31.1951	Impala	Single	7	0.0585602
6.2.	2015	Late	2	OG	T	I	Green	A	P	P	Park	W	1.32538	0.02308	0.0806287	39.5782	0.0651852	0.374815	0.222222	0.337778	45.5233	Impala	Single	8	0.0586889
13.1.	2015	Early	1.5	OGF	O	I	Brown	A	P	A	Park	E	1.54721	0.174251	0.689309	113.257	0	0	0.323045	0.676955	25.0269	Impala	Single	1	0.0590079
11.2.	2013	Mid	0.5	OGNF	T	I	Green	P	P	A	Park	E	6.82463	3.48191	0.00199958	119.103	0	0	0.0821256	0.917874	16.591	Impala	Single	14	0.0590885
14.1.	2013	Early	1.3	OW	T	S	Brown	A	P	P	Park	E	0.8101	1.40696	0.281982	85.1515	0	0.042735	0.252137	0.705128	28.8589	Impala	Single	1	0.0591468
1.9.	2014	Mid	1.3	CB	O	I	Brown	A	P	A	Park	W	1.9872	0.898338	0.192598	58.1672	0	0.285403	0.398693	0.315904	37.2411	Impala	Single	27	0.0595982
8.5.	2012	Late	0.4	OW	T	I	Green	A	P	A	Park	W	0.518335	4.75159	0.00785984	31.7195	0	0.155556	0.1	0.744444	43.5982	Impala	Mixed	2	0.0597406
8.5.	2013	Early	0.4	OW	T	I	Green	A	P	A	Park	W	0.518335	4.75159	0.00785984	31.7195	0	0.155556	0.1	0.744444	43.5982	Impala	Mixed	2	0.0597406
1.3.	2014	Early	1.8	OW	T	L	Green	P	P	A	Park	W	7.06438	2.11984	0.00572658	35.0169	0	0.211111	0.573611	0.215278	28.8913	Impala	Single	4	0.0597566
2.4.	2015	Late	2	CW	T	I	Brown	Pa	A	A	Park	W	13.3388	0.265668	0.0385422	9.97319	0.0679739	0.644444	0.219608	0.0679739	29.6048	Impala	Mixed	1	0.0597613
13.2.	2013	Mid	0.8	OB	T	I	Brown	P	P	A	Park	E	1.39166	0.751422	0.645627	111.505	0	0.11746	0.31746	0.565079	26.6477	Impala	Single	3	0.0599634
2.1.	2012	Late	1.5	CW	T	L	Brown	P	P	P	Park	W	11.7327	0.734326	0.436542	19.7455	0.0218855	0.787879	0.186869	0.003367	21.5029	Impala	Mixed	11	0.060197
4.2.	2012	Late	2	OB	T	I	Brown	A	P	A	Park	W	2.98843	1.97283	0.00768059	49.1359	0	0.0182841	0.341772	0.639944	23.2297	Impala	Single	8	0.0608225
3.1.	2012	Late	1.4	OW	O	I	Brown	A	P	A	Park	W	0.852225	3.28596	0.494959	55.0577	0	0	0.79596	0.20404	13.2006	Impala	Single	2	0.0611867
4.2.	2012	Late	2	OB	T	I	Brown	A	P	A	Park	W	2.98843	1.97283	0.00768059	49.1359	0	0.0182841	0.341772	0.639944	23.2297	Impala	Single	5	0.0615112
13.5.	2014	Late	0.8	OGF	T	I	Brown	A	P	A	Park	E	0.418737	0.205361	0.36169	101.942	0	0.0143369	0.609319	0.376344	19.0986	Impala	Single	12	0.0617076
12.3.	2013	Late	0.3	OW	S	I	Brown	P	A	A	Park	E	4.02265	1.94641	0.0081045	97.2435	0	0.0555556	0.25	0.694444	26.8632	Impala	Single	6	0.0619463
7.1.	2012	Mid	0.2	OW	T	I	Brown	A	NA	A	Park	W	0.259044	2.20478	0.0641791	38.0111	0.0444444	0.111111	0.444444	0.4	55.5565	Impala	Single	5	0.0621598
3.1.	2012	Late	1.4	OW	O	I	Brown	A	P	A	Park	W	0.852225	3.28596	0.494959	55.0577	0	0	0.79596	0.20404	13.2006	Impala	Single	6	0.0627762
4.7.	2015	Early	0.6	CB	T	I	Brown	A	A	A	Park	W	2.34131	5.8617	0.00585006	50.1782	0	0	0.0707071	0.929293	7.4074	Impala	Single	10	0.0629092
13.2.	2012	Mid	0.8	OB	T	I	Brown	A	NA	P	Park	E	1.39166	0.751422	0.645627	111.505	0	0.11746	0.31746	0.565079	26.6477	Impala	Single	1	0.0629594
12.1.	2015	Late	1.5	OG	T	I	Green	P	P	P	Park	E	6.28444	0.0302396	0.00882865	96.7931	0.0215054	0.0125448	0.157706	0.808244	13.991	Impala	Single	1	0.0630395
14.1.	2014	Mid	1.3	OW	T	S	Brown	A	P	A	Park	E	0.8101	1.40696	0.281982	85.1515	0	0.042735	0.252137	0.705128	28.8589	Impala	Single	1	0.0630604
1.1.	2013	Late	2	OW	T	I	Green	P	P	A	Park	W	10.5202	2.05182	0.00200967	21.387	0	0.531835	0.459426	0.00873908	36.8045	Impala	Single	7	0.0638647
1.1.	2013	Late	2	OW	T	I	Green	P	P	A	Park	W	10.5202	2.05182	0.00200967	21.387	0	0.531835	0.459426	0.00873908	36.8045	Impala	Single	1	0.0638939
14.1.	2015	Early	1.3	OW	T	I	Brown	A	P	P	Park	E	0.8101	1.40696	0.281982	85.1515	0	0.042735	0.252137	0.705128	28.8589	Impala	Single	3	0.064
1.4.	2015	Early	2	OB	T	I	Green	P	P	A	Park	W	5.35855	2.14885	0.00350799	41.4312	0	0.0287141	0.33583	0.635456	27.4408	Impala	Single	27	0.0641907
3.10.	2012	Late	0.5	OB	O	I	Green	P	P	A	Park	W	5.08641	3.95944	0.765517	43.7306	0.010582	0.0740741	0.698413	0.216931	31.7352	Impala	Single	3	0.0642788
8.6.	2013	Late	0.8	OGF	T	I	Brown	A	P	A	Park	W	0.443869	4.45019	0.0858399	31.7195	0	0.358025	0.432099	0.209877	23.6448	Impala	Single	5	0.0647132
7.1.	2013	Late	0.2	OW	O	I	Brown	A	A	A	Park	W	0.259044	2.20478	0.0641791	38.0111	0.0444444	0.111111	0.444444	0.4	55.5565	Impala	Single	3	0.0652408
1.2.	2015	Early	2	OW	T	L	Green	P	P	P	Park	W	8.72497	2.02867	0.0505315	29.3928	0	0.496879	0.47191	0.031211	32.5763	Impala	Single	5	0.0655978
3.1.	2015	Late	1.4	OW	O	S	Brown	A	P	A	Park	W	0.852225	3.28596	0.494959	55.0577	0	0	0.79596	0.20404	13.2006	Impala	Mixed	10	0.0665
10.9.	2014	Mid	1	OGF	T	I	Brown	A	P	P	GMA	E	1.35208	8.33075	0.00374681	40.096	0.015015	0.498498	0.405405	0.0810811	30.1933	Impala	Single	16	0.0666459
11.2.	2015	Early	0.5	OGNF	T	I	Brown	P	A	A	Park	E	6.82463	3.48191	0.00199958	119.103	0	0	0.0821256	0.917874	16.591	Impala	Single	3	0.0669669
12.1.	2013	Mid	1.5	OGNF	T	I	Brown	P	P	P	Park	E	6.28444	0.0302396	0.00882865	96.7931	0.0215054	0.0125448	0.157706	0.808244	13.991	Impala	Single	25	0.067
3.9.	2014	Early	1	OGNF	O	I	Green	A	P	A	Park	W	4.77213	4.58017	0.0875458	45.4044	0.00252525	0.0353535	0.131313	0.830808	13.0653	Impala	Single	1	0.067293
15.2.	2014	Mid	2	OW	T	S	Brown	A	A	A	GMA	E	2.39093	0.722759	0.00232474	74.1846	0	0	0.417989	0.582011	22.4795	Impala	Single	4	0.0673657
4.9.	2013	Early	2	OW	T	I	Green	A	P	A	Park	W	2.09526	7.13491	0.0022702	50.0708	0	0.00152207	0.298326	0.700152	12.7169	Impala	Single	1	0.0673819
1.11.	2013	Late	0.2	OB	O	I	Brown	A	A	P	Park	W	1.5122	0.379717	0.0151624	61.4076	0	0.0416667	0.847222	0.111111	15.1793	Impala	Single	3	0.0674096
1.4.	2014	Mid	2	OB	T	I	Green	P	P	A	Park	W	5.35855	2.14885	0.00350799	41.4312	0	0.0287141	0.33583	0.635456	27.4408	Impala	Single	1	0.0679239
3.4.	2015	Late	2	OB	O	S	Green	A	P	A	Park	W	1.21985	5.18573	0.0582445	51.2946	0	0	0.0527066	0.947293	10.8093	Impala	Single	11	0.0680415
11.2.	2014	Early	0.5	OGNF	T	L	Green	P	A	A	Park	E	6.82463	3.48191	0.00199958	119.103	0	0	0.0821256	0.917874	16.591	Impala	Mixed	14	0.0683285
3.4.	2013	Late	2	OW	O	I	Brown	A	P	A	Park	W	1.21985	5.18573	0.0582445	51.2946	0	0	0.0527066	0.947293	10.8093	Impala	Single	3	0.0683693
12.4.	2014	Late	0.7	OGNF	T	I	Brown	A	A	A	Park	E	3.70664	2.11096	0.000549297	97.2435	0	0	0.0753968	0.924603	9.1334	Impala	Single	4	0.068404
12.1.	2015	Early	1.5	OGNF	T	I	Brown	P	P	P	Park	E	6.28444	0.0302396	0.00882865	96.7931	0.0215054	0.0125448	0.157706	0.808244	13.991	Impala	Single	11	0.068404
4.9.	2015	Early	2	OW	T	S	Brown	A	P	A	Park	W	2.09526	7.13491	0.0022702	50.0708	0	0.00152207	0.298326	0.700152	12.7169	Impala	Mixed	1	0.0685
8.3.	2013	Mid	1.6	OW	T	I	Brown	P	P	A	Park	W	1.38916	4.28025	0.0191664	31.9819	0	0	0.0959596	0.90404	17.1965	Impala	Single	1	0.0687807
13.5.	2014	Early	0.8	OGF	T	I	Green	A	P	P	Park	E	0.418737	0.205361	0.36169	101.942	0	0.0143369	0.609319	0.376344	19.0986	Impala	Mixed	38	0.0689365
13.1.	2013	Late	1.5	OGF	O	I	Brown	A	A	A	Park	E	1.54721	0.174251	0.689309	113.257	0	0	0.323045	0.676955	25.0269	Impala	Single	2	0.0693024
13.3.	2015	Late	0.4	OG	T	S	Brown	A	P	A	Park	E	0.990341	0.754313	0.212394	111.505	0	0.0246914	0.962963	0.0123457	22.5129	Impala	Single	1	0.0693399
3.2.	2012	Late	2	OB	T	S	Brown	A	P	A	Park	W	0.245772	3.33612	0.00264846	52.3905	0.00292398	0.130117	0.292398	0.574561	33.9188	Impala	Single	7	0.0695301
13.4.	2014	Mid	0.2	OW	T	S	Green	A	P	A	Park	E	0.748098	0.545784	0.00530516	111.505	0	0.141414	0.59596	0.262626	33.9991	Impala	Single	11	0.0695896
15.5.	2014	Early	2	OW	T	L	Green	P	A	A	GMA	E	4.96045	2.4693	0.00112721	77.4068	0	0	0.22096	0.77904	11.2448	Impala	Single	1	0.0699893
4.2.	2014	Late	2	OB	T	I	Brown	A	P	A	Park	W	2.98843	1.97283	0.00768059	49.1359	0	0.0182841	0.341772	0.639944	23.2297	Impala	Single	2	0.07
6.2.	2013	Mid	2	OB	T	I	Green	A	P	A	Park	W	1.32538	0.02308	0.0806287	39.5782	0.0651852	0.374815	0.222222	0.337778	45.5233	Impala	Single	1	0.0705
7.2.	2014	Early	0.8	OGF	O	I	Brown	A	A	A	Park	W	0.58314	2.08442	0.166728	38.0111	0.00600601	0.0720721	0.687688	0.234234	29.7238	Impala	Mixed	1	0.0707066
3.12.	2012	Mid	1.6	CB	O	S	Green	P	NA	A	Park	W	5.63902	2.67026	2.04938	41.82	0	0.079096	0.612053	0.308851	29.6256	Impala	Single	5	0.0710786
4.7.	2015	Late	0.6	OB	T	I	Brown	A	A	A	Park	W	2.34131	5.8617	0.00585006	50.1782	0	0	0.0707071	0.929293	7.4074	Impala	Single	1	0.0712358
4.6.	2013	Late	1.2	CB	T	L	Brown	A	A	A	Park	W	1.89383	5.27071	0.00108218	49.9394	0	0.111111	0.424036	0.464853	32.3331	Impala	Single	1	0.0712805
6.2.	2014	Mid	2	OB	T	I	Brown	A	P	A	Park	W	1.32538	0.02308	0.0806287	39.5782	0.0651852	0.374815	0.222222	0.337778	45.5233	Impala	Single	4	0.0715391
3.2.	2013	Late	2	OB	T	I	Brown	A	P	A	Park	W	0.245772	3.33612	0.00264846	52.3905	0.00292398	0.130117	0.292398	0.574561	33.9188	Impala	Single	3	0.071597
1.4.	2013	Late	2	OB	T	I	Brown	P	P	A	Park	W	5.35855	2.14885	0.00350799	41.4312	0	0.0287141	0.33583	0.635456	27.4408	Impala	Single	7	0.0718121
1.6.	2012	Late	1.2	CB	O	I	Green	P	P	A	Park	W	3.78308	2.77844	0.306733	50.1415	0.222222	0.586563	0.183463	0.00775194	37.6062	Impala	Single	4	0.0720021
3.2.	2014	Early	2	OB	T	I	Green	A	P	A	Park	W	0.245772	3.33612	0.00264846	52.3905	0.00292398	0.130117	0.292398	0.574561	33.9188	Impala	Single	1	0.0721012
15.3.	2012	Mid	2	CW	T	I	Green	P	NA	A	GMA	E	3.30989	2.15786	0.00175574	65.4159	0	0.127572	0.742112	0.130316	20.8473	Impala	Single	2	0.072404
3.6.	2012	Late	2	OB	O	I	Brown	A	P	A	Park	W	3.46318	6.94119	2.22338	48.1142	0.034188	0.14359	0.355556	0.466667	27.6476	Impala	Single	3	0.0724559
13.3.	2014	Early	0.4	OGF	T	I	Brown	A	P	A	Park	E	0.990341	0.754313	0.212394	111.505	0	0.0246914	0.962963	0.0123457	22.5129	Impala	Single	11	0.0725046
3.8.	2014	Mid	1.2	OB	O	L	Green	A	P	A	Park	W	4.85155	5.55096	0.835584	45.4044	0	0.0456349	0.0575397	0.896825	9.78894	Impala	Single	4	0.073
15.5.	2013	Early	2	OW	T	I	Green	P	P	A	GMA	E	4.96045	2.4693	0.00112721	77.4068	0	0	0.22096	0.77904	11.2448	Impala	Single	9	0.073113
2.1.	2012	Late	1.5	CW	T	L	Brown	P	P	P	Park	W	11.7327	0.734326	0.436542	19.7455	0.0218855	0.787879	0.186869	0.003367	21.5029	Impala	Single	3	0.0735263
4.6.	2015	Late	1.2	CB	T	I	Brown	A	A	A	Park	W	1.89383	5.27071	0.00108218	49.9394	0	0.111111	0.424036	0.464853	32.3331	Impala	Single	2	0.0737659
13.5.	2015	Late	0.8	OW	T	S	Green	A	A	A	Park	E	0.418737	0.205361	0.36169	101.942	0	0.0143369	0.609319	0.376344	19.0986	Impala	Mixed	18	0.0739535
4.5.	2015	Early	2	CB	T	I	Brown	A	A	A	Park	W	2.67357	3.875	0.00207962	49.3137	0	0.24359	0.435897	0.320513	32.4362	Impala	Mixed	13	0.0745649
4.2.	2012	Late	2	OB	T	I	Brown	A	P	A	Park	W	2.98843	1.97283	0.00768059	49.1359	0	0.0182841	0.341772	0.639944	23.2297	Impala	Single	1	0.074606
3.4.	2012	Late	2	OW	O	S	Brown	A	P	A	Park	W	1.21985	5.18573	0.0582445	51.2946	0	0	0.0527066	0.947293	10.8093	Impala	Single	4	0.0746403
11.4.	2013	Late	0.4	OGNF	T	I	Brown	P	P	A	Park	E	5.43173	1.90222	0.00042638	117.58	0	0	0.00529101	0.994709	3.45869	Impala	Single	3	0.074646
3.4.	2012	Mid	2	OW	O	I	Brown	A	NA	A	Park	W	1.21985	5.18573	0.0582445	51.2946	0	0	0.0527066	0.947293	10.8093	Impala	Single	2	0.0749886
2.6.	2012	Mid	1	OB	T	I	Brown	A	NA	A	Park	W	14.4204	0.515441	0.0220454	7.19562	0	0.338753	0.536585	0.124661	39.4982	Impala	Single	7	0.0750643
6.2.	2013	Mid	2	OB	T	I	Green	A	P	A	Park	W	1.32538	0.02308	0.0806287	39.5782	0.0651852	0.374815	0.222222	0.337778	45.5233	Impala	Single	3	0.0750724
4.10.	2013	Mid	0.6	OW	T	I	Brown	A	P	A	Park	W	1.02048	8.00004	0.000957602	49.6758	0	0	0.361111	0.638889	19.3764	Impala	Single	4	0.0753163
8.6.	2014	Early	0.8	OGF	T	I	Green	A	P	P	Park	W	0.443869	4.45019	0.0858399	31.7195	0	0.358025	0.432099	0.209877	23.6448	Impala	Mixed	17	0.0753422
8.6.	2012	Mid	0.8	OGF	T	S	Green	A	NA	P	Park	W	0.443869	4.45019	0.0858399	31.7195	0	0.358025	0.432099	0.209877	23.6448	Impala	Mixed	13	0.076
8.3.	2015	Late	1.6	OW	T	I	Brown	A	P	A	Park	W	1.38916	4.28025	0.0191664	31.9819	0	0	0.0959596	0.90404	17.1965	Impala	Single	21	0.076
7.3.	2012	Late	0.3	OB	O	S	Brown	A	P	A	Park	W	1.03383	2.17926	0.0536456	38.0111	0	0	0.141414	0.858586	16.6318	Impala	Single	3	0.0760291
7.3.	2013	Early	0.3	OB	O	S	Brown	A	P	A	Park	W	1.03383	2.17926	0.0536456	38.0111	0	0	0.141414	0.858586	16.6318	Impala	Single	3	0.0760291
7.2.	2013	Mid	0.8	OGF	T	I	Brown	A	P	A	Park	W	0.58314	2.08442	0.166728	38.0111	0.00600601	0.0720721	0.687688	0.234234	29.7238	Impala	Single	1	0.0760928
2.5.	2013	Mid	1.4	OW	T	I	Green	P	P	A	Park	W	14.2745	0.676417	0.000234229	8.51343	0	0.32969	0.599271	0.0710383	28.3659	Impala	Mixed	23	0.0761811
15.2.	2014	Early	2	OW	T	I	Brown	A	A	A	GMA	E	2.39093	0.722759	0.00232474	74.1846	0	0	0.417989	0.582011	22.4795	Impala	Single	8	0.0763324
10.9.	2015	Early	1	OGF	T	I	Green	A	P	P	GMA	E	1.35208	8.33075	0.00374681	40.096	0.015015	0.498498	0.405405	0.0810811	30.1933	Impala	Mixed	2	0.077
3.8.	2015	Early	1.2	OB	O	I	Green	A	P	P	Park	W	4.85155	5.55096	0.835584	45.4044	0	0.0456349	0.0575397	0.896825	9.78894	Impala	Single	32	0.0776457
1.2.	2014	Early	2	OW	T	L	Green	P	P	A	Park	W	8.72497	2.02867	0.0505315	29.3928	0	0.496879	0.47191	0.031211	32.5763	Impala	Single	10	0.0776908
13.2.	2013	Early	0.8	OB	T	S	Green	A	P	P	Park	E	1.39166	0.751422	0.645627	111.505	0	0.11746	0.31746	0.565079	26.6477	Impala	Single	1	0.0784684
1.3.	2012	Late	1.8	OW	T	I	Green	P	P	A	Park	W	7.06438	2.11984	0.00572658	35.0169	0	0.211111	0.573611	0.215278	28.8913	Impala	Single	1	0.078988
4.6.	2012	Mid	1.2	CB	T	I	Brown	A	NA	A	Park	W	1.89383	5.27071	0.00108218	49.9394	0	0.111111	0.424036	0.464853	32.3331	Impala	Single	1	0.0792445
3.3.	2012	Late	0.4	OB	T	I	Brown	A	P	A	Park	W	0.434763	4.27452	0.00817895	51.2946	0	0.144444	0.677778	0.177778	24.9406	Impala	Single	7	0.0792996
1.4.	2014	Early	2	OB	T	L	Green	P	P	A	Park	W	5.35855	2.14885	0.00350799	41.4312	0	0.0287141	0.33583	0.635456	27.4408	Impala	Single	1	0.0793909
3.8.	2014	Early	1.2	OB	O	I	Green	A	P	P	Park	W	4.85155	5.55096	0.835584	45.4044	0	0.0456349	0.0575397	0.896825	9.78894	Impala	Single	3	0.0795
3.4.	2013	Early	2	OW	O	I	Brown	A	P	A	Park	W	1.21985	5.18573	0.0582445	51.2946	0	0	0.0527066	0.947293	10.8093	Impala	Single	8	0.0799023
12.2.	2013	Early	2	CB	S	S	Brown	P	P	A	Park	E	5.07334	1.18465	0.0178144	94.0303	0.00578704	0.0914352	0.782407	0.12037	20.4285	Impala	Single	2	0.08
13.2.	2013	Early	0.8	OB	T	S	Green	A	P	P	Park	E	1.39166	0.751422	0.645627	111.505	0	0.11746	0.31746	0.565079	26.6477	Impala	Single	1	0.0800839
13.5.	2014	Early	0.8	OGF	T	I	Green	A	P	P	Park	E	0.418737	0.205361	0.36169	101.942	0	0.0143369	0.609319	0.376344	19.0986	Impala	Mixed	15	0.0801271
7.1.	2014	Early	0.2	OW	T	I	Brown	A	P	P	Park	W	0.259044	2.20478	0.0641791	38.0111	0.0444444	0.111111	0.444444	0.4	55.5565	Impala	Single	4	0.0802769
2.4.	2013	Late	2	OW	T	I	Green	P	P	A	Park	W	13.3388	0.265668	0.0385422	9.97319	0.0679739	0.644444	0.219608	0.0679739	29.6048	Impala	Single	13	0.0804166
3.4.	2013	Early	2	OW	O	I	Brown	A	P	A	Park	W	1.21985	5.18573	0.0582445	51.2946	0	0	0.0527066	0.947293	10.8093	Impala	Single	2	0.0809877
3.2.	2014	Late	2	OB	T	S	Green	A	P	A	Park	W	0.245772	3.33612	0.00264846	52.3905	0.00292398	0.130117	0.292398	0.574561	33.9188	Impala	Single	7	0.0819152
3.12.	2013	Late	1.6	CB	O	L	Green	P	P	P	Park	W	5.63902	2.67026	2.04938	41.82	0	0.079096	0.612053	0.308851	29.6256	Impala	Single	1	0.0821922
11.4.	2013	Early	0.4	OGNF	T	I	Green	P	P	A	Park	E	5.43173	1.90222	0.00042638	117.58	0	0	0.00529101	0.994709	3.45869	Impala	Single	3	0.0825194
8.6.	2015	Late	0.8	OGF	T	I	Green	A	P	A	Park	W	0.443869	4.45019	0.0858399	31.7195	0	0.358025	0.432099	0.209877	23.6448	Impala	Single	5	0.0829971
3.6.	2015	Late	2	CB	O	S	Brown	A	P	A	Park	W	3.46318	6.94119	2.22338	48.1142	0.034188	0.14359	0.355556	0.466667	27.6476	Impala	Single	15	0.0831686
4.2.	2015	Late	2	OB	T	I	Brown	A	A	A	Park	W	2.98843	1.97283	0.00768059	49.1359	0	0.0182841	0.341772	0.639944	23.2297	Impala	Single	2	0.083456
11.4.	2012	Mid	0.4	OGNF	T	S	Brown	P	NA	A	Park	E	5.43173	1.90222	0.00042638	117.58	0	0	0.00529101	0.994709	3.45869	Impala	Single	14	0.0842052
3.2.	2015	Late	2	OB	T	S	Brown	A	A	A	Park	W	0.245772	3.33612	0.00264846	52.3905	0.00292398	0.130117	0.292398	0.574561	33.9188	Impala	Single	3	0.0850015
4.4.	2013	Early	1.2	CB	T	I	Green	A	P	A	Park	W	3.60941	2.47599	0.00496353	46.8381	0	0.0292398	0.222222	0.748538	16.6039	Impala	Single	8	0.0852289
3.1.	2013	Early	1.4	OW	O	I	Brown	A	P	A	Park	W	0.852225	3.28596	0.494959	55.0577	0	0	0.79596	0.20404	13.2006	Impala	Single	6	0.0859067
3.2.	2013	Mid	2	OB	T	S	Green	A	P	A	Park	W	0.245772	3.33612	0.00264846	52.3905	0.00292398	0.130117	0.292398	0.574561	33.9188	Impala	Single	6	0.086011
2.1.	2015	Late	1.5	CW	T	I	Brown	Pa	P	A	Park	W	11.7327	0.734326	0.436542	19.7455	0.0218855	0.787879	0.186869	0.003367	21.5029	Impala	Mixed	7	0.08618
1.1.	2013	Late	2	OW	T	I	Green	P	P	A	Park	W	10.5202	2.05182	0.00200967	21.387	0	0.531835	0.459426	0.00873908	36.8045	Impala	Single	1	0.0865995
10.9.	2014	Mid	1	OGF	T	I	Brown	A	P	P	GMA	E	1.35208	8.33075	0.00374681	40.096	0.015015	0.498498	0.405405	0.0810811	30.1933	Impala	Mixed	4	0.0873291
14.1.	2015	Late	1.3	OW	T	I	Brown	A	P	A	Park	E	0.8101	1.40696	0.281982	85.1515	0	0.042735	0.252137	0.705128	28.8589	Impala	Single	2	0.0874484
15.2.	2013	Early	2	OW	T	I	Brown	A	P	A	GMA	E	2.39093	0.722759	0.00232474	74.1846	0	0	0.417989	0.582011	22.4795	Impala	Single	1	0.0874692
1.5.	2014	Early	1	OB	O	I	Green	P	P	A	Park	W	4.45844	2.59083	0.267691	46.6441	0	0.436314	0.439024	0.124661	38.612	Impala	Single	3	0.0876077
13.1.	2013	Mid	1.5	OGF	O	I	Brown	P	A	A	Park	E	1.54721	0.174251	0.689309	113.257	0	0	0.323045	0.676955	25.0269	Impala	Single	3	0.0876923
3.4.	2013	Late	2	OW	O	I	Brown	A	P	A	Park	W	1.21985	5.18573	0.0582445	51.2946	0	0	0.0527066	0.947293	10.8093	Impala	Single	12	0.0877115
13.3.	2012	Mid	0.4	OGF	T	S	Brown	A	NA	P	Park	E	0.990341	0.754313	0.212394	111.505	0	0.0246914	0.962963	0.0123457	22.5129	Impala	Mixed	14	0.0878993
15.5.	2012	Mid	2	OW	T	I	Green	P	NA	A	GMA	E	4.96045	2.4693	0.00112721	77.4068	0	0	0.22096	0.77904	11.2448	Impala	Single	2	0.0883308
3.4.	2015	Late	2	OB	O	S	Green	A	P	A	Park	W	1.21985	5.18573	0.0582445	51.2946	0	0	0.0527066	0.947293	10.8093	Impala	Single	7	0.0885606
12.2.	2015	Early	2	CB	T	I	Brown	P	P	P	Park	E	5.07334	1.18465	0.0178144	94.0303	0.00578704	0.0914352	0.782407	0.12037	20.4285	Impala	Mixed	2	0.0887047
14.1.	2013	Late	1.3	OW	T	I	Brown	A	P	A	Park	E	0.8101	1.40696	0.281982	85.1515	0	0.042735	0.252137	0.705128	28.8589	Impala	Single	10	0.0889252
3.1.	2014	Early	1.4	OW	O	I	Green	A	A	A	Park	W	0.852225	3.28596	0.494959	55.0577	0	0	0.79596	0.20404	13.2006	Impala	Single	1	0.0896149
3.6.	2013	Late	2	OB	O	I	Brown	A	P	A	Park	W	3.46318	6.94119	2.22338	48.1142	0.034188	0.14359	0.355556	0.466667	27.6476	Impala	Single	1	0.0896704
3.6.	2012	Mid	2	OB	O	I	Brown	A	NA	A	Park	W	3.46318	6.94119	2.22338	48.1142	0.034188	0.14359	0.355556	0.466667	27.6476	Impala	Single	2	0.0898866
6.2.	2012	Mid	2	OB	T	I	Brown	A	NA	A	Park	W	1.32538	0.02308	0.0806287	39.5782	0.0651852	0.374815	0.222222	0.337778	45.5233	Impala	Single	22	0.09
3.6.	2014	Early	2	OB	O	I	Green	A	P	P	Park	W	3.46318	6.94119	2.22338	48.1142	0.034188	0.14359	0.355556	0.466667	27.6476	Impala	Single	1	0.0906308
12.1.	2015	Early	1.5	OGNF	T	I	Brown	P	P	P	Park	E	6.28444	0.0302396	0.00882865	96.7931	0.0215054	0.0125448	0.157706	0.808244	13.991	Impala	Single	1	0.09085
15.2.	2015	Early	2	OW	T	S	Brown	A	A	A	GMA	E	2.39093	0.722759	0.00232474	74.1846	0	0	0.417989	0.582011	22.4795	Impala	Single	3	0.0925695
3.4.	2014	Early	2	OW	O	I	Green	A	P	A	Park	W	1.21985	5.18573	0.0582445	51.2946	0	0	0.0527066	0.947293	10.8093	Impala	Single	2	0.0928931
15.5.	2012	Late	2	OW	T	L	Brown	P	P	A	GMA	E	4.96045	2.4693	0.00112721	77.4068	0	0	0.22096	0.77904	11.2448	Impala	Single	4	0.0930092
8.6.	2014	Mid	0.8	OGF	T	S	Brown	A	P	P	Park	W	0.443869	4.45019	0.0858399	31.7195	0	0.358025	0.432099	0.209877	23.6448	Impala	Mixed	81	0.0942916
15.1.	2013	Late	0.5	OB	T	S	Brown	A	A	A	Park	E	2.00641	0.151732	0.00112503	79.2542	0	0	0.545455	0.454545	31.6346	Impala	Single	3	0.0944725
3.2.	2015	Early	2	OB	T	I	Green	A	P	A	Park	W	0.245772	3.33612	0.00264846	52.3905	0.00292398	0.130117	0.292398	0.574561	33.9188	Impala	Single	31	0.0949477
4.2.	2013	Mid	2	OB	T	I	Brown	A	P	A	Park	W	2.98843	1.97283	0.00768059	49.1359	0	0.0182841	0.341772	0.639944	23.2297	Impala	Single	3	0.095
8.6.	2013	Early	0.8	OGF	T	S	Green	A	P	A	Park	W	0.443869	4.45019	0.0858399	31.7195	0	0.358025	0.432099	0.209877	23.6448	Impala	Single	5	0.0956084
8.6.	2012	Late	0.8	OGF	T	S	Green	A	P	A	Park	W	0.443869	4.45019	0.0858399	31.7195	0	0.358025	0.432099	0.209877	23.6448	Impala	Single	5	0.0956084
6.4.	2014	Mid	2	CW	T	S	Brown	A	A	A	Park	W	3.06341	0.245259	0.00298054	34.5186	0.0470588	0.413072	0.194771	0.345098	25.578	Impala	Single	4	0.0962082
1.4.	2014	Late	2	OB	T	I	Green	P	P	P	Park	W	5.35855	2.14885	0.00350799	41.4312	0	0.0287141	0.33583	0.635456	27.4408	Impala	Single	1	0.096273
3.6.	2013	Mid	2	OB	O	I	Green	A	P	A	Park	W	3.46318	6.94119	2.22338	48.1142	0.034188	0.14359	0.355556	0.466667	27.6476	Impala	Single	22	0.0964181
15.2.	2014	Early	2	OW	T	I	Brown	A	A	A	GMA	E	2.39093	0.722759	0.00232474	74.1846	0	0	0.417989	0.582011	22.4795	Impala	Single	3	0.0964417
3.2.	2012	Late	2	OB	T	S	Brown	A	P	A	Park	W	0.245772	3.33612	0.00264846	52.3905	0.00292398	0.130117	0.292398	0.574561	33.9188	Impala	Single	1	0.0964429
3.8.	2015	Early	1.2	OB	O	I	Green	A	P	P	Park	W	4.85155	5.55096	0.835584	45.4044	0	0.0456349	0.0575397	0.896825	9.78894	Impala	Single	5	0.0965216
3.3.	2014	Early	0.4	OB	T	I	Green	A	P	P	Park	W	0.434763	4.27452	0.00817895	51.2946	0	0.144444	0.677778	0.177778	24.9406	Impala	Single	4	0.0977811
3.1.	2014	Late	1.4	OW	O	I	Green	A	P	A	Park	W	0.852225	3.28596	0.494959	55.0577	0	0	0.79596	0.20404	13.2006	Impala	Single	1	0.0978345
13.5.	2014	Late	0.8	OGF	T	I	Brown	A	P	A	Park	E	0.418737	0.205361	0.36169	101.942	0	0.0143369	0.609319	0.376344	19.0986	Impala	Single	4	0.0978812
3.2.	2015	Late	2	OB	T	S	Brown	A	A	A	Park	W	0.245772	3.33612	0.00264846	52.3905	0.00292398	0.130117	0.292398	0.574561	33.9188	Impala	Single	1	0.098
10.7.	2014	Late	2	OW	T	I	Brown	P	A	A	GMA	E	2.09209	7.7456	0.0196626	40.4432	0	0.106838	0.564103	0.32906	24.1509	Impala	Single	6	0.0980259
3.2.	2013	Late	2	OB	T	I	Brown	A	P	A	Park	W	0.245772	3.33612	0.00264846	52.3905	0.00292398	0.130117	0.292398	0.574561	33.9188	Impala	Single	3	0.098035
14.1.	2013	Early	1.3	OW	T	S	Brown	A	P	P	Park	E	0.8101	1.40696	0.281982	85.1515	0	0.042735	0.252137	0.705128	28.8589	Impala	Single	1	0.0980537
6.1.	2014	Early	0.3	OGF	T	I	Green	A	P	P	Park	W	0.5161	0.941114	0.572429	41.8082	0.0505051	0.474747	0.272727	0.20202	51.7271	Impala	Mixed	34	0.0981951
13.5.	2014	Early	0.8	OGF	T	I	Green	A	P	P	Park	E	0.418737	0.205361	0.36169	101.942	0	0.0143369	0.609319	0.376344	19.0986	Impala	Mixed	21	0.0985244
15.2.	2014	Early	2	OW	T	I	Brown	A	A	A	GMA	E	2.39093	0.722759	0.00232474	74.1846	0	0	0.417989	0.582011	22.4795	Impala	Single	20	0.0986233
13.2.	2014	Late	0.8	OB	T	I	Brown	A	A	A	Park	E	1.39166	0.751422	0.645627	111.505	0	0.11746	0.31746	0.565079	26.6477	Impala	Single	3	0.0986677
10.9.	2013	Mid	1	OGF	T	I	Green	A	P	P	GMA	E	1.35208	8.33075	0.00374681	40.096	0.015015	0.498498	0.405405	0.0810811	30.1933	Impala	Single	37	0.099
4.2.	2014	Mid	2	OB	T	I	Brown	A	P	A	Park	W	2.98843	1.97283	0.00768059	49.1359	0	0.0182841	0.341772	0.639944	23.2297	Impala	Single	7	0.10045
3.12.	2012	Late	1.6	CB	O	I	Green	P	P	A	Park	W	5.63902	2.67026	2.04938	41.82	0	0.079096	0.612053	0.308851	29.6256	Impala	Single	4	0.100456
9.3.	2013	Late	1.5	OW	S	I	Green	P	P	P	GMA	E	3.90263	8.79734	0.0144882	25.3641	0	0.908425	0.0915751	0	14.7183	Impala	Single	1	0.101063
13.3.	2012	Late	0.4	OGF	T	I	Green	A	P	A	Park	E	0.990341	0.754313	0.212394	111.505	0	0.0246914	0.962963	0.0123457	22.5129	Impala	Single	4	0.101143
12.2.	2013	Early	2	CB	S	S	Brown	P	P	A	Park	E	5.07334	1.18465	0.0178144	94.0303	0.00578704	0.0914352	0.782407	0.12037	20.4285	Impala	Single	4	0.101806
15.2.	2014	Early	2	OW	T	I	Brown	A	A	A	GMA	E	2.39093	0.722759	0.00232474	74.1846	0	0	0.417989	0.582011	22.4795	Impala	Single	4	0.102317
8.5.	2015	Early	0.4	OW	T	I	Brown	A	P	P	Park	W	0.518335	4.75159	0.00785984	31.7195	0	0.155556	0.1	0.744444	43.5982	Impala	Single	32	0.102988
7.2.	2014	Late	0.8	OGF	O	S	Brown	A	A	A	Park	W	0.58314	2.08442	0.166728	38.0111	0.00600601	0.0720721	0.687688	0.234234	29.7238	Impala	Single	5	0.103238
6.4.	2013	Mid	2	CW	T	I	Brown	A	P	A	Park	W	3.06341	0.245259	0.00298054	34.5186	0.0470588	0.413072	0.194771	0.345098	25.578	Impala	Single	4	0.103366
10.6.	2013	Mid	2	OW	T	S	Green	P	P	A	GMA	E	1.94247	5.9989	0.0587945	40.3269	0.00775194	0.0852713	0.364341	0.542636	21.7304	Impala	Single	15	0.103416
3.1.	2013	Mid	1.4	OW	O	S	Brown	P	P	A	Park	W	0.852225	3.28596	0.494959	55.0577	0	0	0.79596	0.20404	13.2006	Impala	Mixed	3	0.103528
9.3.	2013	Early	1.5	OW	T	S	Brown	P	P	P	GMA	E	3.90263	8.79734	0.0144882	25.3641	0	0.908425	0.0915751	0	14.7183	Impala	Single	5	0.103857
10.9.	2013	Early	1	OGF	S	S	Green	A	P	P	GMA	E	1.35208	8.33075	0.00374681	40.096	0.015015	0.498498	0.405405	0.0810811	30.1933	Impala	Mixed	6	0.103923
4.9.	2015	Late	2	OB	T	I	Brown	A	P	A	Park	W	2.09526	7.13491	0.0022702	50.0708	0	0.00152207	0.298326	0.700152	12.7169	Impala	Single	8	0.104
13.5.	2015	Late	0.8	OW	T	S	Green	A	A	A	Park	E	0.418737	0.205361	0.36169	101.942	0	0.0143369	0.609319	0.376344	19.0986	Impala	Mixed	8	0.104032
7.2.	2014	Early	0.8	OGF	O	I	Brown	A	A	A	Park	W	0.58314	2.08442	0.166728	38.0111	0.00600601	0.0720721	0.687688	0.234234	29.7238	Impala	Single	1	0.104182
4.5.	2012	Mid	2	CB	T	I	Brown	P	NA	A	Park	W	2.67357	3.875	0.00207962	49.3137	0	0.24359	0.435897	0.320513	32.4362	Impala	Single	6	0.104199
7.2.	2013	Mid	0.8	OGF	T	I	Brown	A	P	A	Park	W	0.58314	2.08442	0.166728	38.0111	0.00600601	0.0720721	0.687688	0.234234	29.7238	Impala	Single	1	0.104225
3.4.	2013	Early	2	OW	O	I	Brown	A	P	A	Park	W	1.21985	5.18573	0.0582445	51.2946	0	0	0.0527066	0.947293	10.8093	Impala	Single	2	0.1046
3.2.	2014	Mid	2	OB	O	I	Brown	A	P	A	Park	W	0.245772	3.33612	0.00264846	52.3905	0.00292398	0.130117	0.292398	0.574561	33.9188	Impala	Mixed	3	0.104924
1.5.	2013	Early	1	OB	O	I	Green	A	P	P	Park	W	4.45844	2.59083	0.267691	46.6441	0	0.436314	0.439024	0.124661	38.612	Impala	Single	14	0.105
3.4.	2013	Mid	2	OW	O	I	Brown	A	P	A	Park	W	1.21985	5.18573	0.0582445	51.2946	0	0	0.0527066	0.947293	10.8093	Impala	Single	1	0.105278
8.4.	2015	Early	0.2	OGF	T	S	Green	A	P	P	Park	W	0.767631	4.52425	0.0396621	31.7195	0	0.010101	0.0353535	0.954545	41.0296	Impala	Single	10	0.105359
4.9.	2012	Mid	2	OW	S	I	Brown	A	NA	A	Park	W	2.09526	7.13491	0.0022702	50.0708	0	0.00152207	0.298326	0.700152	12.7169	Impala	Single	2	0.105432
1.8.	2014	Mid	0.6	OB	O	S	Brown	A	P	A	Park	W	2.47659	1.34867	0.464884	53.9711	0	0.177778	0.186667	0.635556	27.2272	Impala	Single	1	0.105588
11.4.	2015	Early	0.4	OGNF	T	I	Brown	P	A	A	Park	E	5.43173	1.90222	0.00042638	117.58	0	0	0.00529101	0.994709	3.45869	Impala	Single	3	0.105944
13.2.	2013	Mid	0.8	OB	T	I	Brown	P	P	A	Park	E	1.39166	0.751422	0.645627	111.505	0	0.11746	0.31746	0.565079	26.6477	Impala	Single	1	0.105971
4.7.	2014	Early	0.6	CB	T	I	Brown	A	P	A	Park	W	2.34131	5.8617	0.00585006	50.1782	0	0	0.0707071	0.929293	7.4074	Impala	Single	2	0.106704
14.1.	2013	Late	1.3	OW	T	I	Brown	A	P	A	Park	E	0.8101	1.40696	0.281982	85.1515	0	0.042735	0.252137	0.705128	28.8589	Impala	Single	2	0.107387
11.2.	2013	Early	0.5	OGNF	T	I	Green	P	P	A	Park	E	6.82463	3.48191	0.00199958	119.103	0	0	0.0821256	0.917874	16.591	Impala	Single	3	0.108065
3.4.	2014	Mid	2	OW	O	I	Green	A	P	A	Park	W	1.21985	5.18573	0.0582445	51.2946	0	0	0.0527066	0.947293	10.8093	Impala	Mixed	12	0.10824
3.1.	2015	Late	1.4	OW	O	S	Brown	A	P	A	Park	W	0.852225	3.28596	0.494959	55.0577	0	0	0.79596	0.20404	13.2006	Impala	Single	5	0.108253
7.2.	2013	Mid	0.8	OGF	T	I	Brown	A	P	A	Park	W	0.58314	2.08442	0.166728	38.0111	0.00600601	0.0720721	0.687688	0.234234	29.7238	Impala	Single	4	0.108278
13.3.	2014	Late	0.4	OGF	T	I	Brown	A	A	A	Park	E	0.990341	0.754313	0.212394	111.505	0	0.0246914	0.962963	0.0123457	22.5129	Impala	Single	1	0.108329
13.4.	2014	Late	0.2	OW	T	I	Brown	A	A	A	Park	E	0.748098	0.545784	0.00530516	111.505	0	0.141414	0.59596	0.262626	33.9991	Impala	Single	6	0.108329
3.3.	2012	Mid	0.4	OB	T	I	Brown	A	NA	A	Park	W	0.434763	4.27452	0.00817895	51.2946	0	0.144444	0.677778	0.177778	24.9406	Impala	Single	8	0.108983
13.1.	2013	Mid	1.5	OGF	O	I	Brown	P	A	A	Park	E	1.54721	0.174251	0.689309	113.257	0	0	0.323045	0.676955	25.0269	Impala	Single	1	0.109005
14.1.	2015	Late	1.3	OW	T	I	Brown	A	P	A	Park	E	0.8101	1.40696	0.281982	85.1515	0	0.042735	0.252137	0.705128	28.8589	Impala	Mixed	2	0.109082
13.5.	2015	Late	0.8	OW	T	S	Green	A	A	A	Park	E	0.418737	0.205361	0.36169	101.942	0	0.0143369	0.609319	0.376344	19.0986	Impala	Mixed	5	0.109328
3.1.	2014	Late	1.4	OW	O	I	Green	A	P	A	Park	W	0.852225	3.28596	0.494959	55.0577	0	0	0.79596	0.20404	13.2006	Impala	Mixed	7	0.109446
8.3.	2013	Mid	1.6	OW	T	I	Brown	P	P	A	Park	W	1.38916	4.28025	0.0191664	31.9819	0	0	0.0959596	0.90404	17.1965	Impala	Single	2	0.109653
10.7.	2015	Late	2	OW	T	I	Brown	P	A	A	GMA	E	2.09209	7.7456	0.0196626	40.4432	0	0.106838	0.564103	0.32906	24.1509	Impala	Single	4	0.10992
6.1.	2012	Late	0.3	OGF	T	I	Green	A	P	A	Park	W	0.5161	0.941114	0.572429	41.8082	0.0505051	0.474747	0.272727	0.20202	51.7271	Impala	Single	1	0.109985
4.7.	2012	Mid	0.6	CB	T	I	Brown	A	NA	A	Park	W	2.34131	5.8617	0.00585006	50.1782	0	0	0.0707071	0.929293	7.4074	Impala	Single	2	0.11
13.5.	2013	Mid	0.8	OGF	T	S	Green	A	P	A	Park	E	0.418737	0.205361	0.36169	101.942	0	0.0143369	0.609319	0.376344	19.0986	Impala	Mixed	10	0.110368
7.1.	2014	Mid	0.2	OW	O	I	Brown	A	A	A	Park	W	0.259044	2.20478	0.0641791	38.0111	0.0444444	0.111111	0.444444	0.4	55.5565	Impala	Single	7	0.111078
9.2.	2015	Early	1.5	OW	O	I	Brown	A	A	A	GMA	E	2.67596	8.991	0.4241	29.5963	0	0.217172	0.749158	0.03367	19.4453	Impala	Mixed	4	0.111081
8.6.	2013	Mid	0.8	OGF	T	S	Green	A	P	P	Park	W	0.443869	4.45019	0.0858399	31.7195	0	0.358025	0.432099	0.209877	23.6448	Impala	Mixed	1	0.111283
3.2.	2012	Late	2	OB	T	S	Brown	A	P	A	Park	W	0.245772	3.33612	0.00264846	52.3905	0.00292398	0.130117	0.292398	0.574561	33.9188	Impala	Single	12	0.111358
13.3.	2015	Late	0.4	OG	T	S	Brown	A	P	A	Park	E	0.990341	0.754313	0.212394	111.505	0	0.0246914	0.962963	0.0123457	22.5129	Impala	Single	3	0.11243
15.3.	2014	Mid	2	CW	T	L	Green	P	P	A	GMA	E	3.30989	2.15786	0.00175574	65.4159	0	0.127572	0.742112	0.130316	20.8473	Impala	Single	8	0.112763
14.1.	2013	Late	1.3	OW	T	I	Brown	A	P	A	Park	E	0.8101	1.40696	0.281982	85.1515	0	0.042735	0.252137	0.705128	28.8589	Impala	Single	3	0.113752
12.1.	2013	Early	1.5	OGNF	S	I	Green	P	P	P	Park	E	6.28444	0.0302396	0.00882865	96.7931	0.0215054	0.0125448	0.157706	0.808244	13.991	Impala	Single	1	0.114147
3.2.	2013	Early	2	OB	T	I	Green	A	P	A	Park	W	0.245772	3.33612	0.00264846	52.3905	0.00292398	0.130117	0.292398	0.574561	33.9188	Impala	Single	4	0.114315
10.12.	2015	Late	0.9	CW	T	I	Brown	A	P	A	GMA	E	0.460125	9.07667	0.708904	40.5181	0	0.0888889	0.473016	0.438095	28.0774	Impala	Mixed	4	0.114907
15.3.	2014	Mid	2	CW	T	L	Green	P	P	A	GMA	E	3.30989	2.15786	0.00175574	65.4159	0	0.127572	0.742112	0.130316	20.8473	Impala	Single	2	0.115094
14.1.	2015	Early	1.3	OW	T	I	Brown	A	P	P	Park	E	0.8101	1.40696	0.281982	85.1515	0	0.042735	0.252137	0.705128	28.8589	Impala	Mixed	4	0.115441
3.4.	2012	Late	2	OW	O	S	Brown	A	P	A	Park	W	1.21985	5.18573	0.0582445	51.2946	0	0	0.0527066	0.947293	10.8093	Impala	Single	1	0.115513
3.4.	2015	Late	2	OB	O	S	Green	A	P	A	Park	W	1.21985	5.18573	0.0582445	51.2946	0	0	0.0527066	0.947293	10.8093	Impala	Single	11	0.115673
13.4.	2012	Late	0.2	OW	T	I	Green	A	P	A	Park	E	0.748098	0.545784	0.00530516	111.505	0	0.141414	0.59596	0.262626	33.9991	Impala	Single	1	0.115911
13.4.	2012	Mid	0.2	OW	T	I	Brown	A	NA	A	Park	E	0.748098	0.545784	0.00530516	111.505	0	0.141414	0.59596	0.262626	33.9991	Impala	Mixed	4	0.11594
15.2.	2013	Early	2	OW	T	I	Brown	A	P	A	GMA	E	2.39093	0.722759	0.00232474	74.1846	0	0	0.417989	0.582011	22.4795	Impala	Single	3	0.11632
6.1.	2013	Late	0.3	OGF	T	I	Green	A	P	A	Park	W	0.5161	0.941114	0.572429	41.8082	0.0505051	0.474747	0.272727	0.20202	51.7271	Impala	Single	2	0.116825
14.1.	2013	Late	1.3	OW	T	I	Brown	A	P	A	Park	E	0.8101	1.40696	0.281982	85.1515	0	0.042735	0.252137	0.705128	28.8589	Impala	Single	3	0.116913
13.5.	2015	Late	0.8	OW	T	S	Green	A	A	A	Park	E	0.418737	0.205361	0.36169	101.942	0	0.0143369	0.609319	0.376344	19.0986	Impala	Mixed	7	0.116934
12.1.	2013	Mid	1.5	OGNF	T	I	Brown	P	P	P	Park	E	6.28444	0.0302396	0.00882865	96.7931	0.0215054	0.0125448	0.157706	0.808244	13.991	Impala	Single	4	0.117533
3.2.	2014	Early	2	OB	T	I	Green	A	P	A	Park	W	0.245772	3.33612	0.00264846	52.3905	0.00292398	0.130117	0.292398	0.574561	33.9188	Impala	Single	10	0.117838
4.5.	2012	Late	2	CB	T	L	Brown	A	P	A	Park	W	2.67357	3.875	0.00207962	49.3137	0	0.24359	0.435897	0.320513	32.4362	Impala	Single	2	0.117879
13.2.	2014	Early	0.8	OB	T	I	Brown	A	A	A	Park	E	1.39166	0.751422	0.645627	111.505	0	0.11746	0.31746	0.565079	26.6477	Impala	Single	2	0.118012
4.2.	2014	Late	2	OB	T	I	Brown	A	P	A	Park	W	2.98843	1.97283	0.00768059	49.1359	0	0.0182841	0.341772	0.639944	23.2297	Impala	Single	1	0.118038
15.3.	2013	Mid	2	CW	T	S	Brown	P	P	A	GMA	E	3.30989	2.15786	0.00175574	65.4159	0	0.127572	0.742112	0.130316	20.8473	Impala	Single	2	0.118177
6.2.	2014	Late	2	OB	T	I	Brown	A	A	A	Park	W	1.32538	0.02308	0.0806287	39.5782	0.0651852	0.374815	0.222222	0.337778	45.5233	Impala	Single	1	0.118523
11.3.	2012	Late	1.2	CW	T	L	Brown	P	A	A	Park	E	6.14878	2.67724	0.00536797	121.118	0	0.709751	0.172336	0.117914	14.1661	Impala	Mixed	11	0.118777
11.4.	2013	Mid	0.4	OGNF	T	I	Brown	P	P	A	Park	E	5.43173	1.90222	0.00042638	117.58	0	0	0.00529101	0.994709	3.45869	Impala	Single	8	0.119381
8.4.	2015	Late	0.2	OG	T	S	Green	A	P	A	Park	W	0.767631	4.52425	0.0396621	31.7195	0	0.010101	0.0353535	0.954545	41.0296	Impala	Mixed	7	0.120871
6.1.	2015	Early	0.3	OGF	T	I	Green	A	P	P	Park	W	0.5161	0.941114	0.572429	41.8082	0.0505051	0.474747	0.272727	0.20202	51.7271	Impala	Mixed	24	0.121345
3.8.	2015	Early	1.2	OB	O	I	Green	A	P	P	Park	W	4.85155	5.55096	0.835584	45.4044	0	0.0456349	0.0575397	0.896825	9.78894	Impala	Single	4	0.123037
4.6.	2012	Mid	1.2	CB	T	I	Brown	A	NA	A	Park	W	1.89383	5.27071	0.00108218	49.9394	0	0.111111	0.424036	0.464853	32.3331	Impala	Single	1	0.124034
3.11.	2013	Early	0.5	OGNF	O	I	Brown	A	P	A	Park	W	5.27872	3.53279	1.21203	41.82	0	0.00584795	0.321637	0.672515	25.8866	Impala	Single	8	0.12507
1.6.	2014	Late	1.2	CB	O	I	Green	P	P	A	Park	W	3.78308	2.77844	0.306733	50.1415	0.222222	0.586563	0.183463	0.00775194	37.6062	Impala	Single	3	0.126826
4.9.	2014	Late	2	OW	T	I	Brown	A	A	A	Park	W	2.09526	7.13491	0.0022702	50.0708	0	0.00152207	0.298326	0.700152	12.7169	Impala	Single	2	0.127502
14.1.	2013	Early	1.3	OW	T	S	Brown	A	P	P	Park	E	0.8101	1.40696	0.281982	85.1515	0	0.042735	0.252137	0.705128	28.8589	Impala	Single	16	0.128187
4.4.	2014	Early	1.2	CB	T	I	Brown	A	A	A	Park	W	3.60941	2.47599	0.00496353	46.8381	0	0.0292398	0.222222	0.748538	16.6039	Impala	Single	7	0.128871
13.1.	2015	Early	1.5	OGF	O	I	Brown	A	P	A	Park	E	1.54721	0.174251	0.689309	113.257	0	0	0.323045	0.676955	25.0269	Impala	Single	3	0.129038
13.5.	2014	Early	0.8	OGF	T	I	Green	A	P	P	Park	E	0.418737	0.205361	0.36169	101.942	0	0.0143369	0.609319	0.376344	19.0986	Impala	Mixed	9	0.129142
4.10.	2012	Late	0.6	OW	S	I	Brown	A	A	A	Park	W	1.02048	8.00004	0.000957602	49.6758	0	0	0.361111	0.638889	19.3764	Impala	Single	2	0.129536
3.4.	2012	Mid	2	OW	O	I	Brown	A	NA	A	Park	W	1.21985	5.18573	0.0582445	51.2946	0	0	0.0527066	0.947293	10.8093	Impala	Mixed	2	0.130635
14.1.	2013	Late	1.3	OW	T	I	Brown	A	P	A	Park	E	0.8101	1.40696	0.281982	85.1515	0	0.042735	0.252137	0.705128	28.8589	Impala	Mixed	1	0.130979
3.4.	2014	Late	2	OW	O	I	Green	A	P	A	Park	W	1.21985	5.18573	0.0582445	51.2946	0	0	0.0527066	0.947293	10.8093	Impala	Single	1	0.131224
15.5.	2012	Late	2	OW	T	L	Brown	P	P	A	GMA	E	4.96045	2.4693	0.00112721	77.4068	0	0	0.22096	0.77904	11.2448	Impala	Single	1	0.131447
3.3.	2015	Late	0.4	CW	T	S	Brown	A	P	A	Park	W	0.434763	4.27452	0.00817895	51.2946	0	0.144444	0.677778	0.177778	24.9406	Impala	Single	4	0.131498
3.5.	2015	Early	0.7	OW	O	I	Green	A	P	A	Park	W	2.34283	6.03501	1.10478	49.2304	0	0.00673401	0.164983	0.828283	16.0465	Impala	Single	26	0.13176
6.2.	2012	Late	2	OB	T	I	Green	A	P	P	Park	W	1.32538	0.02308	0.0806287	39.5782	0.0651852	0.374815	0.222222	0.337778	45.5233	Impala	Single	2	0.132332
7.2.	2012	Late	0.8	OGF	O	S	Brown	A	P	A	Park	W	0.58314	2.08442	0.166728	38.0111	0.00600601	0.0720721	0.687688	0.234234	29.7238	Impala	Single	14	0.132375
7.2.	2013	Early	0.8	OGF	O	S	Brown	A	P	A	Park	W	0.58314	2.08442	0.166728	38.0111	0.00600601	0.0720721	0.687688	0.234234	29.7238	Impala	Single	14	0.132375
14.1.	2015	Early	1.3	OW	T	I	Brown	A	P	P	Park	E	0.8101	1.40696	0.281982	85.1515	0	0.042735	0.252137	0.705128	28.8589	Impala	Mixed	7	0.132502
3.1.	2014	Late	1.4	OW	O	I	Green	A	P	A	Park	W	0.852225	3.28596	0.494959	55.0577	0	0	0.79596	0.20404	13.2006	Impala	Single	4	0.132596
11.4.	2014	Early	0.4	OGNF	T	I	Green	P	A	A	Park	E	5.43173	1.90222	0.00042638	117.58	0	0	0.00529101	0.994709	3.45869	Impala	Single	10	0.133022
1.4.	2012	Late	2	OB	T	I	Green	P	P	A	Park	W	5.35855	2.14885	0.00350799	41.4312	0	0.0287141	0.33583	0.635456	27.4408	Impala	Single	2	0.133489
13.5.	2013	Early	0.8	OGF	T	S	Green	A	P	A	Park	E	0.418737	0.205361	0.36169	101.942	0	0.0143369	0.609319	0.376344	19.0986	Impala	Mixed	5	0.134171
13.1.	2013	Late	1.5	OGF	O	I	Brown	A	A	A	Park	E	1.54721	0.174251	0.689309	113.257	0	0	0.323045	0.676955	25.0269	Impala	Single	3	0.134291
8.4.	2012	Late	0.2	OGF	T	S	Green	A	P	P	Park	W	0.767631	4.52425	0.0396621	31.7195	0	0.010101	0.0353535	0.954545	41.0296	Impala	Mixed	2	0.134338
8.4.	2013	Early	0.2	OGF	T	S	Green	A	P	P	Park	W	0.767631	4.52425	0.0396621	31.7195	0	0.010101	0.0353535	0.954545	41.0296	Impala	Mixed	2	0.134338
13.5.	2013	Late	0.8	OGF	T	S	Green	A	P	A	Park	E	0.418737	0.205361	0.36169	101.942	0	0.0143369	0.609319	0.376344	19.0986	Impala	Mixed	108	0.134446
4.4.	2012	Late	1.2	CB	T	I	Brown	A	P	A	Park	W	3.60941	2.47599	0.00496353	46.8381	0	0.0292398	0.222222	0.748538	16.6039	Impala	Single	1	0.134486
1.2.	2014	Late	2	OW	T	I	Green	P	P	P	Park	W	8.72497	2.02867	0.0505315	29.3928	0	0.496879	0.47191	0.031211	32.5763	Impala	Single	1	0.134815
4.10.	2013	Early	0.6	OW	T	I	Green	A	P	A	Park	W	1.02048	8.00004	0.000957602	49.6758	0	0	0.361111	0.638889	19.3764	Impala	Single	3	0.13505
13.3.	2015	Late	0.4	OG	T	S	Brown	A	P	A	Park	E	0.990341	0.754313	0.212394	111.505	0	0.0246914	0.962963	0.0123457	22.5129	Impala	Single	4	0.135718
15.3.	2013	Late	2	CW	T	I	Green	P	P	A	GMA	E	3.30989	2.15786	0.00175574	65.4159	0	0.127572	0.742112	0.130316	20.8473	Impala	Single	2	0.135963
13.5.	2012	Mid	0.8	OGF	S	S	Green	A	NA	A	Park	E	0.418737	0.205361	0.36169	101.942	0	0.0143369	0.609319	0.376344	19.0986	Impala	Mixed	4	0.13629
11.3.	2012	Late	1.2	CW	T	L	Brown	P	A	A	Park	E	6.14878	2.67724	0.00536797	121.118	0	0.709751	0.172336	0.117914	14.1661	Impala	Single	1	0.136303
10.12.	2014	Late	0.9	OB	T	I	Brown	A	P	A	GMA	E	0.460125	9.07667	0.708904	40.5181	0	0.0888889	0.473016	0.438095	28.0774	Impala	Mixed	13	0.136832
4.2.	2014	Early	2	OB	T	I	Green	A	P	P	Park	W	2.98843	1.97283	0.00768059	49.1359	0	0.0182841	0.341772	0.639944	23.2297	Impala	Single	4	0.13869
13.3.	2013	Late	0.4	OGF	T	S	Green	P	P	A	Park	E	0.990341	0.754313	0.212394	111.505	0	0.0246914	0.962963	0.0123457	22.5129	Impala	Mixed	17	0.139128
3.1.	2013	Early	1.4	OW	O	I	Brown	A	P	A	Park	W	0.852225	3.28596	0.494959	55.0577	0	0	0.79596	0.20404	13.2006	Impala	Single	4	0.139278
4.5.	2015	Early	2	CB	T	I	Brown	A	A	A	Park	W	2.67357	3.875	0.00207962	49.3137	0	0.24359	0.435897	0.320513	32.4362	Impala	Single	4	0.1393
12.1.	2012	Mid	1.5	OGNF	S	I	Green	A	NA	P	Park	E	6.28444	0.0302396	0.00882865	96.7931	0.0215054	0.0125448	0.157706	0.808244	13.991	Impala	Single	3	0.139473
3.10.	2014	Late	0.5	OB	O	I	Green	P	A	A	Park	W	5.08641	3.95944	0.765517	43.7306	0.010582	0.0740741	0.698413	0.216931	31.7352	Impala	Single	7	0.140478
8.3.	2013	Late	1.6	OW	T	I	Brown	A	P	A	Park	W	1.38916	4.28025	0.0191664	31.9819	0	0	0.0959596	0.90404	17.1965	Impala	Mixed	1	0.1405
11.3.	2013	Late	1.2	CW	T	S	Brown	P	A	A	Park	E	6.14878	2.67724	0.00536797	121.118	0	0.709751	0.172336	0.117914	14.1661	Impala	Single	1	0.140882
6.3.	2012	Mid	1.3	CB	T	I	Brown	A	NA	A	Park	W	1.83046	0.438421	0.000854877	37.0054	0.0113379	0.206349	0.399093	0.38322	27.3226	Impala	Single	4	0.142028
1.10.	2015	Early	0.4	OGF	O	I	Green	A	P	A	Park	W	1.60142	0.499347	0.227421	61.4076	0	0	0.65	0.35	22.7401	Impala	Mixed	9	0.142351
4.2.	2012	Mid	2	OB	T	I	Brown	A	NA	A	Park	W	2.98843	1.97283	0.00768059	49.1359	0	0.0182841	0.341772	0.639944	23.2297	Impala	Single	1	0.142489
15.1.	2014	Early	0.5	OB	T	I	Brown	A	A	P	Park	E	2.00641	0.151732	0.00112503	79.2542	0	0	0.545455	0.454545	31.6346	Impala	Mixed	13	0.14281
12.1.	2013	Late	1.5	OGNF	S	I	Green	A	P	P	Park	E	6.28444	0.0302396	0.00882865	96.7931	0.0215054	0.0125448	0.157706	0.808244	13.991	Impala	Mixed	31	0.145443
10.10.	2014	Early	0.2	OGF	T	I	Green	A	P	P	GMA	E	1.17141	8.42596	0.113189	40.096	0	0.0909091	0.787879	0.121212	23.723	Impala	Mixed	13	0.146156
13.5.	2015	Late	0.8	OW	T	S	Green	A	A	A	Park	E	0.418737	0.205361	0.36169	101.942	0	0.0143369	0.609319	0.376344	19.0986	Impala	Single	6	0.1477
3.4.	2014	Late	2	OW	O	I	Green	A	P	A	Park	W	1.21985	5.18573	0.0582445	51.2946	0	0	0.0527066	0.947293	10.8093	Impala	Single	7	0.148184
4.3.	2015	Early	2	CB	T	I	Brown	A	A	A	Park	W	2.97704	2.42836	0.00138282	48.2852	0	0.0859788	0.685185	0.228836	35.1499	Impala	Single	13	0.148706
3.2.	2013	Late	2	OB	T	I	Brown	A	P	A	Park	W	0.245772	3.33612	0.00264846	52.3905	0.00292398	0.130117	0.292398	0.574561	33.9188	Impala	Single	7	0.148859
3.5.	2014	Late	0.7	OW	O	I	Brown	A	P	A	Park	W	2.34283	6.03501	1.10478	49.2304	0	0.00673401	0.164983	0.828283	16.0465	Impala	Mixed	1	0.149761
8.6.	2012	Mid	0.8	OGF	T	S	Green	A	NA	P	Park	W	0.443869	4.45019	0.0858399	31.7195	0	0.358025	0.432099	0.209877	23.6448	Impala	Mixed	2	0.1505
4.10.	2012	Mid	0.6	OW	S	I	Brown	A	NA	A	Park	W	1.02048	8.00004	0.000957602	49.6758	0	0	0.361111	0.638889	19.3764	Impala	Single	7	0.151297
13.5.	2015	Late	0.8	OW	T	S	Green	A	A	A	Park	E	0.418737	0.205361	0.36169	101.942	0	0.0143369	0.609319	0.376344	19.0986	Impala	Mixed	7	0.152362
8.3.	2015	Late	1.6	OW	T	I	Brown	A	P	A	Park	W	1.38916	4.28025	0.0191664	31.9819	0	0	0.0959596	0.90404	17.1965	Impala	Single	10	0.152852
3.4.	2014	Early	2	OW	O	I	Green	A	P	A	Park	W	1.21985	5.18573	0.0582445	51.2946	0	0	0.0527066	0.947293	10.8093	Impala	Mixed	6	0.153724
14.1.	2013	Late	1.3	OW	T	I	Brown	A	P	A	Park	E	0.8101	1.40696	0.281982	85.1515	0	0.042735	0.252137	0.705128	28.8589	Impala	Single	1	0.155
3.4.	2015	Late	2	OB	O	S	Green	A	P	A	Park	W	1.21985	5.18573	0.0582445	51.2946	0	0	0.0527066	0.947293	10.8093	Impala	Single	4	0.155
8.3.	2014	Late	1.6	OW	T	I	Brown	A	P	A	Park	W	1.38916	4.28025	0.0191664	31.9819	0	0	0.0959596	0.90404	17.1965	Impala	Single	5	0.155885
15.2.	2014	Early	2	OW	T	I	Brown	A	A	A	GMA	E	2.39093	0.722759	0.00232474	74.1846	0	0	0.417989	0.582011	22.4795	Impala	Single	1	0.156929
13.4.	2012	Late	0.2	OW	T	I	Green	A	P	A	Park	E	0.748098	0.545784	0.00530516	111.505	0	0.141414	0.59596	0.262626	33.9991	Impala	Mixed	1	0.157517
4.9.	2012	Mid	2	OW	S	I	Brown	A	NA	A	Park	W	2.09526	7.13491	0.0022702	50.0708	0	0.00152207	0.298326	0.700152	12.7169	Impala	Mixed	6	0.157915
15.2.	2015	Early	2	OW	T	S	Brown	A	A	A	GMA	E	2.39093	0.722759	0.00232474	74.1846	0	0	0.417989	0.582011	22.4795	Impala	Single	4	0.159349
13.3.	2015	Early	0.4	OGF	T	S	Brown	A	A	A	Park	E	0.990341	0.754313	0.212394	111.505	0	0.0246914	0.962963	0.0123457	22.5129	Impala	Single	1	0.159748
3.5.	2013	Early	0.7	OW	O	L	Brown	A	P	A	Park	W	2.34283	6.03501	1.10478	49.2304	0	0.00673401	0.164983	0.828283	16.0465	Impala	Single	15	0.160779
14.1.	2014	Mid	1.3	OW	T	S	Brown	A	P	A	Park	E	0.8101	1.40696	0.281982	85.1515	0	0.042735	0.252137	0.705128	28.8589	Impala	Single	10	0.16093
4.10.	2012	Late	0.6	OW	S	I	Brown	A	A	A	Park	W	1.02048	8.00004	0.000957602	49.6758	0	0	0.361111	0.638889	19.3764	Impala	Single	10	0.16228
8.3.	2015	Early	1.6	OW	T	I	Brown	A	P	P	Park	W	1.38916	4.28025	0.0191664	31.9819	0	0	0.0959596	0.90404	17.1965	Impala	Single	1	0.162603
4.7.	2012	Late	0.6	CB	T	I	Brown	A	P	A	Park	W	2.34131	5.8617	0.00585006	50.1782	0	0	0.0707071	0.929293	7.4074	Impala	Single	1	0.163241
3.3.	2014	Late	0.4	OB	T	S	Green	P	P	A	Park	W	0.434763	4.27452	0.00817895	51.2946	0	0.144444	0.677778	0.177778	24.9406	Impala	Single	1	0.164372
13.1.	2013	Early	1.5	OGF	O	S	Green	A	P	A	Park	E	1.54721	0.174251	0.689309	113.257	0	0	0.323045	0.676955	25.0269	Impala	Single	4	0.164491
3.4.	2012	Late	2	OW	O	S	Brown	A	P	A	Park	W	1.21985	5.18573	0.0582445	51.2946	0	0	0.0527066	0.947293	10.8093	Impala	Single	6	0.165039
13.5.	2014	Late	0.8	OGF	T	I	Brown	A	P	A	Park	E	0.418737	0.205361	0.36169	101.942	0	0.0143369	0.609319	0.376344	19.0986	Impala	Mixed	8	0.165466
11.4.	2012	Late	0.4	OGNF	T	I	Brown	P	A	A	Park	E	5.43173	1.90222	0.00042638	117.58	0	0	0.00529101	0.994709	3.45869	Impala	Single	1	0.166365
13.5.	2013	Early	0.8	OGF	T	S	Green	A	P	A	Park	E	0.418737	0.205361	0.36169	101.942	0	0.0143369	0.609319	0.376344	19.0986	Impala	Mixed	1	0.168076
13.4.	2013	Late	0.2	OW	T	S	Green	P	P	A	Park	E	0.748098	0.545784	0.00530516	111.505	0	0.141414	0.59596	0.262626	33.9991	Impala	Mixed	26	0.169145
3.1.	2015	Late	1.4	OW	O	S	Brown	A	P	A	Park	W	0.852225	3.28596	0.494959	55.0577	0	0	0.79596	0.20404	13.2006	Impala	Single	1	0.170084
9.3.	2012	Mid	1.5	OW	T	I	Brown	A	NA	P	GMA	E	3.90263	8.79734	0.0144882	25.3641	0	0.908425	0.0915751	0	14.7183	Impala	Single	3	0.170339
3.1.	2014	Early	1.4	OW	O	I	Green	A	A	A	Park	W	0.852225	3.28596	0.494959	55.0577	0	0	0.79596	0.20404	13.2006	Impala	Single	33	0.17087
3.6.	2012	Late	2	OB	O	I	Brown	A	P	A	Park	W	3.46318	6.94119	2.22338	48.1142	0.034188	0.14359	0.355556	0.466667	27.6476	Impala	Single	1	0.171105
13.1.	2012	Mid	1.5	OGF	O	I	Brown	A	NA	A	Park	E	1.54721	0.174251	0.689309	113.257	0	0	0.323045	0.676955	25.0269	Impala	Single	3	0.171292
2.2.	2013	Late	0.9	OW	T	I	Green	P	P	P	Park	W	12.5506	0.0781624	0.00378306	17.5772	0.0116959	0.423977	0.315789	0.248538	30.0328	Impala	Single	5	0.173867
3.9.	2015	Early	1	OGNF	O	I	Green	A	P	A	Park	W	4.77213	4.58017	0.0875458	45.4044	0.00252525	0.0353535	0.131313	0.830808	13.0653	Impala	Single	4	0.174119
13.3.	2015	Late	0.4	OG	T	S	Brown	A	P	A	Park	E	0.990341	0.754313	0.212394	111.505	0	0.0246914	0.962963	0.0123457	22.5129	Impala	Mixed	4	0.174322
13.1.	2015	Early	1.5	OGF	O	I	Brown	A	P	A	Park	E	1.54721	0.174251	0.689309	113.257	0	0	0.323045	0.676955	25.0269	Impala	Single	5	0.175
13.5.	2015	Late	0.8	OW	T	S	Green	A	A	A	Park	E	0.418737	0.205361	0.36169	101.942	0	0.0143369	0.609319	0.376344	19.0986	Impala	Single	10	0.1775
13.5.	2012	Late	0.8	OGF	T	I	Green	A	P	A	Park	E	0.418737	0.205361	0.36169	101.942	0	0.0143369	0.609319	0.376344	19.0986	Impala	Mixed	114	0.177612
3.1.	2014	Early	1.4	OW	O	I	Green	A	A	A	Park	W	0.852225	3.28596	0.494959	55.0577	0	0	0.79596	0.20404	13.2006	Impala	Single	26	0.178098
1.8.	2013	Early	0.6	OB	O	S	Brown	A	P	P	Park	W	2.47659	1.34867	0.464884	53.9711	0	0.177778	0.186667	0.635556	27.2272	Impala	Single	2	0.178314
14.1.	2013	Late	1.3	OW	T	I	Brown	A	P	A	Park	E	0.8101	1.40696	0.281982	85.1515	0	0.042735	0.252137	0.705128	28.8589	Impala	Single	1	0.18022
4.10.	2013	Early	0.6	OW	T	I	Green	A	P	A	Park	W	1.02048	8.00004	0.000957602	49.6758	0	0	0.361111	0.638889	19.3764	Impala	Single	35	0.182838
8.3.	2012	Mid	1.6	OW	T	I	Brown	A	NA	P	Park	W	1.38916	4.28025	0.0191664	31.9819	0	0	0.0959596	0.90404	17.1965	Impala	Single	2	0.184
8.6.	2014	Mid	0.8	OGF	T	S	Brown	A	P	P	Park	W	0.443869	4.45019	0.0858399	31.7195	0	0.358025	0.432099	0.209877	23.6448	Impala	Mixed	37	0.186699
11.2.	2012	Mid	0.5	OGNF	T	I	Brown	A	NA	A	Park	E	6.82463	3.48191	0.00199958	119.103	0	0	0.0821256	0.917874	16.591	Impala	Single	1	0.189277
14.1.	2014	Late	1.3	OW	T	I	Brown	A	P	A	Park	E	0.8101	1.40696	0.281982	85.1515	0	0.042735	0.252137	0.705128	28.8589	Impala	Single	4	0.190526
3.1.	2015	Late	1.4	OW	O	S	Brown	A	P	A	Park	W	0.852225	3.28596	0.494959	55.0577	0	0	0.79596	0.20404	13.2006	Impala	Single	6	0.192038
8.4.	2012	Mid	0.2	OGF	T	S	Green	A	NA	A	Park	W	0.767631	4.52425	0.0396621	31.7195	0	0.010101	0.0353535	0.954545	41.0296	Impala	Single	4	0.193124
15.1.	2015	Early	0.5	OB	T	S	Brown	A	A	A	Park	E	2.00641	0.151732	0.00112503	79.2542	0	0	0.545455	0.454545	31.6346	Impala	Single	3	0.196962
3.1.	2015	Early	1.4	OW	O	I	Green	A	P	A	Park	W	0.852225	3.28596	0.494959	55.0577	0	0	0.79596	0.20404	13.2006	Impala	Mixed	1	0.199442
3.3.	2014	Early	0.4	OB	T	I	Green	A	P	P	Park	W	0.434763	4.27452	0.00817895	51.2946	0	0.144444	0.677778	0.177778	24.9406	Impala	Single	1	0.2
15.2.	2015	Early	2	OW	T	S	Brown	A	A	A	GMA	E	2.39093	0.722759	0.00232474	74.1846	0	0	0.417989	0.582011	22.4795	Impala	Single	27	0.2
3.5.	2012	Late	0.7	OW	O	I	Brown	A	P	A	Park	W	2.34283	6.03501	1.10478	49.2304	0	0.00673401	0.164983	0.828283	16.0465	Impala	Single	1	0.200943
12.1.	2014	Mid	1.5	OGNF	S	I	Green	A	P	P	Park	E	6.28444	0.0302396	0.00882865	96.7931	0.0215054	0.0125448	0.157706	0.808244	13.991	Impala	Mixed	5	0.201163
4.4.	2015	Late	1.2	CB	T	I	Brown	A	A	A	Park	W	3.60941	2.47599	0.00496353	46.8381	0	0.0292398	0.222222	0.748538	16.6039	Impala	Single	2	0.202228
14.1.	2013	Mid	1.3	OW	T	S	Brown	A	P	A	Park	E	0.8101	1.40696	0.281982	85.1515	0	0.042735	0.252137	0.705128	28.8589	Impala	Mixed	5	0.203013
1.1.	2013	Late	2	OW	T	I	Green	P	P	A	Park	W	10.5202	2.05182	0.00200967	21.387	0	0.531835	0.459426	0.00873908	36.8045	Impala	Mixed	2	0.205606
13.5.	2014	Mid	0.8	OGF	T	S	Green	A	P	A	Park	E	0.418737	0.205361	0.36169	101.942	0	0.0143369	0.609319	0.376344	19.0986	Impala	Mixed	1	0.213236
3.1.	2012	Mid	1.4	OW	O	I	Brown	A	NA	A	Park	W	0.852225	3.28596	0.494959	55.0577	0	0	0.79596	0.20404	13.2006	Impala	Single	3	0.213715
8.3.	2014	Early	1.6	OW	T	I	Brown	A	P	P	Park	W	1.38916	4.28025	0.0191664	31.9819	0	0	0.0959596	0.90404	17.1965	Impala	Single	44	0.213741
13.3.	2014	Mid	0.4	OGF	T	S	Green	A	P	A	Park	E	0.990341	0.754313	0.212394	111.505	0	0.0246914	0.962963	0.0123457	22.5129	Impala	Mixed	6	0.214
13.1.	2012	Mid	1.5	OGF	O	I	Brown	A	NA	A	Park	E	1.54721	0.174251	0.689309	113.257	0	0	0.323045	0.676955	25.0269	Impala	Single	1	0.216967
13.4.	2013	Late	0.2	OW	T	S	Green	P	P	A	Park	E	0.748098	0.545784	0.00530516	111.505	0	0.141414	0.59596	0.262626	33.9991	Impala	Mixed	20	0.219644
12.4.	2012	Late	0.7	OGNF	S	I	Brown	P	P	A	Park	E	3.70664	2.11096	0.000549297	97.2435	0	0	0.0753968	0.924603	9.1334	Impala	Single	7	0.222547
3.1.	2013	Early	1.4	OW	O	I	Brown	A	P	A	Park	W	0.852225	3.28596	0.494959	55.0577	0	0	0.79596	0.20404	13.2006	Impala	Single	1	0.224966
8.5.	2012	Late	0.4	OW	T	I	Green	A	P	A	Park	W	0.518335	4.75159	0.00785984	31.7195	0	0.155556	0.1	0.744444	43.5982	Impala	Single	7	0.224974
8.5.	2013	Early	0.4	OW	T	I	Green	A	P	A	Park	W	0.518335	4.75159	0.00785984	31.7195	0	0.155556	0.1	0.744444	43.5982	Impala	Single	7	0.224974
12.1.	2012	Late	1.5	OGNF	S	I	Green	A	A	P	Park	E	6.28444	0.0302396	0.00882865	96.7931	0.0215054	0.0125448	0.157706	0.808244	13.991	Impala	Single	8	0.226033
3.3.	2012	Late	0.4	OB	T	I	Brown	A	P	A	Park	W	0.434763	4.27452	0.00817895	51.2946	0	0.144444	0.677778	0.177778	24.9406	Impala	Single	3	0.226756
2.2.	2013	Early	0.9	OW	T	L	Green	P	P	A	Park	W	12.5506	0.0781624	0.00378306	17.5772	0.0116959	0.423977	0.315789	0.248538	30.0328	Impala	Mixed	6	0.226812
13.5.	2013	Mid	0.8	OGF	T	S	Green	A	P	A	Park	E	0.418737	0.205361	0.36169	101.942	0	0.0143369	0.609319	0.376344	19.0986	Impala	Mixed	4	0.229237
3.9.	2014	Early	1	OGNF	O	I	Green	A	P	A	Park	W	4.77213	4.58017	0.0875458	45.4044	0.00252525	0.0353535	0.131313	0.830808	13.0653	Impala	Single	2	0.229513
4.9.	2013	Early	2	OW	T	I	Green	A	P	A	Park	W	2.09526	7.13491	0.0022702	50.0708	0	0.00152207	0.298326	0.700152	12.7169	Impala	Single	1	0.229761
8.3.	2015	Early	1.6	OW	T	I	Brown	A	P	P	Park	W	1.38916	4.28025	0.0191664	31.9819	0	0	0.0959596	0.90404	17.1965	Impala	Single	1	0.232921
15.5.	2012	Mid	2	OW	T	I	Green	P	NA	A	GMA	E	4.96045	2.4693	0.00112721	77.4068	0	0	0.22096	0.77904	11.2448	Impala	Single	1	0.232965
2.1.	2014	Late	1.5	CW	T	I	Brown	P	P	A	Park	W	11.7327	0.734326	0.436542	19.7455	0.0218855	0.787879	0.186869	0.003367	21.5029	Impala	Mixed	1	0.233
14.1.	2014	Early	1.3	OW	T	I	Green	P	P	P	Park	E	0.8101	1.40696	0.281982	85.1515	0	0.042735	0.252137	0.705128	28.8589	Impala	Mixed	7	0.236354
13.1.	2013	Mid	1.5	OGF	O	I	Brown	P	A	A	Park	E	1.54721	0.174251	0.689309	113.257	0	0	0.323045	0.676955	25.0269	Impala	Mixed	6	0.238295
3.5.	2014	Late	0.7	OW	O	I	Brown	A	P	A	Park	W	2.34283	6.03501	1.10478	49.2304	0	0.00673401	0.164983	0.828283	16.0465	Impala	Single	2	0.238584
3.4.	2014	Late	2	OW	O	I	Green	A	P	A	Park	W	1.21985	5.18573	0.0582445	51.2946	0	0	0.0527066	0.947293	10.8093	Impala	Mixed	3	0.239142
13.3.	2012	Late	0.4	OGF	T	I	Green	A	P	A	Park	E	0.990341	0.754313	0.212394	111.505	0	0.0246914	0.962963	0.0123457	22.5129	Impala	Single	4	0.24606
9.3.	2012	Late	1.5	OW	T	I	Brown	P	A	P	GMA	E	3.90263	8.79734	0.0144882	25.3641	0	0.908425	0.0915751	0	14.7183	Impala	Single	2	0.246199
3.4.	2015	Early	2	OW	O	I	Green	A	P	A	Park	W	1.21985	5.18573	0.0582445	51.2946	0	0	0.0527066	0.947293	10.8093	Impala	Single	24	0.247721
3.11.	2015	Early	0.5	OGNF	O	S	Green	A	P	A	Park	W	5.27872	3.53279	1.21203	41.82	0	0.00584795	0.321637	0.672515	25.8866	Impala	Single	5	0.249049
10.6.	2012	Mid	2	OW	T	I	Brown	A	NA	P	GMA	E	1.94247	5.9989	0.0587945	40.3269	0.00775194	0.0852713	0.364341	0.542636	21.7304	Impala	Mixed	3	0.25157
12.1.	2012	Late	1.5	OGNF	S	I	Green	A	A	P	Park	E	6.28444	0.0302396	0.00882865	96.7931	0.0215054	0.0125448	0.157706	0.808244	13.991	Impala	Single	1	0.254884
4.10.	2013	Mid	0.6	OW	T	I	Brown	A	P	A	Park	W	1.02048	8.00004	0.000957602	49.6758	0	0	0.361111	0.638889	19.3764	Impala	Mixed	2	0.2555
13.4.	2012	Late	0.2	OW	T	I	Green	A	P	A	Park	E	0.748098	0.545784	0.00530516	111.505	0	0.141414	0.59596	0.262626	33.9991	Impala	Mixed	14	0.255596
1.1.	2015	Late	2	OW	T	I	Brown	P	P	A	Park	W	10.5202	2.05182	0.00200967	21.387	0	0.531835	0.459426	0.00873908	36.8045	Impala	Single	12	0.259508
13.3.	2013	Mid	0.4	OGF	T	I	Green	A	P	A	Park	E	0.990341	0.754313	0.212394	111.505	0	0.0246914	0.962963	0.0123457	22.5129	Impala	Single	3	0.267609
3.4.	2015	Late	2	OB	O	S	Green	A	P	A	Park	W	1.21985	5.18573	0.0582445	51.2946	0	0	0.0527066	0.947293	10.8093	Impala	Mixed	1	0.268116
13.5.	2013	Mid	0.8	OGF	T	S	Green	A	P	A	Park	E	0.418737	0.205361	0.36169	101.942	0	0.0143369	0.609319	0.376344	19.0986	Impala	Mixed	33	0.270917
3.4.	2013	Late	2	OW	O	I	Brown	A	P	A	Park	W	1.21985	5.18573	0.0582445	51.2946	0	0	0.0527066	0.947293	10.8093	Impala	Single	2	0.271425
3.4.	2013	Mid	2	OW	O	I	Brown	A	P	A	Park	W	1.21985	5.18573	0.0582445	51.2946	0	0	0.0527066	0.947293	10.8093	Impala	Mixed	4	0.273185
13.3.	2013	Late	0.4	OGF	T	S	Green	P	P	A	Park	E	0.990341	0.754313	0.212394	111.505	0	0.0246914	0.962963	0.0123457	22.5129	Impala	Mixed	37	0.274577
14.1.	2012	Mid	1.3	OW	T	S	Brown	A	NA	A	Park	E	0.8101	1.40696	0.281982	85.1515	0	0.042735	0.252137	0.705128	28.8589	Impala	Single	6	0.276592
3.1.	2012	Mid	1.4	OW	O	I	Brown	A	NA	A	Park	W	0.852225	3.28596	0.494959	55.0577	0	0	0.79596	0.20404	13.2006	Impala	Single	1	0.281372
13.4.	2014	Mid	0.2	OW	T	S	Green	A	P	A	Park	E	0.748098	0.545784	0.00530516	111.505	0	0.141414	0.59596	0.262626	33.9991	Impala	Mixed	27	0.282543
14.1.	2012	Mid	1.3	OW	T	S	Brown	A	NA	A	Park	E	0.8101	1.40696	0.281982	85.1515	0	0.042735	0.252137	0.705128	28.8589	Impala	Single	1	0.283808
15.1.	2012	Mid	0.5	OB	T	I	Brown	A	NA	A	Park	E	2.00641	0.151732	0.00112503	79.2542	0	0	0.545455	0.454545	31.6346	Impala	Mixed	17	0.284381
8.3.	2015	Late	1.6	OW	T	I	Brown	A	P	A	Park	W	1.38916	4.28025	0.0191664	31.9819	0	0	0.0959596	0.90404	17.1965	Impala	Mixed	1	0.285
1.10.	2013	Mid	0.4	OGF	O	I	Brown	A	P	A	Park	W	1.60142	0.499347	0.227421	61.4076	0	0	0.65	0.35	22.7401	Impala	Mixed	6	0.288858
13.3.	2013	Early	0.4	OGF	T	I	Green	A	P	A	Park	E	0.990341	0.754313	0.212394	111.505	0	0.0246914	0.962963	0.0123457	22.5129	Impala	Single	7	0.28941
7.2.	2012	Late	0.8	OGF	O	S	Brown	A	P	A	Park	W	0.58314	2.08442	0.166728	38.0111	0.00600601	0.0720721	0.687688	0.234234	29.7238	Impala	Single	1	0.289628
7.2.	2013	Early	0.8	OGF	O	S	Brown	A	P	A	Park	W	0.58314	2.08442	0.166728	38.0111	0.00600601	0.0720721	0.687688	0.234234	29.7238	Impala	Single	1	0.289628
12.1.	2012	Late	1.5	OGNF	S	I	Green	A	A	P	Park	E	6.28444	0.0302396	0.00882865	96.7931	0.0215054	0.0125448	0.157706	0.808244	13.991	Impala	Single	9	0.2925
13.5.	2014	Mid	0.8	OGF	T	S	Green	A	P	A	Park	E	0.418737	0.205361	0.36169	101.942	0	0.0143369	0.609319	0.376344	19.0986	Impala	Mixed	3	0.294828
14.1.	2015	Late	1.3	OW	T	I	Brown	A	P	A	Park	E	0.8101	1.40696	0.281982	85.1515	0	0.042735	0.252137	0.705128	28.8589	Impala	Single	2	0.296943

## Sheet: Puku
Transect Segment	Year	Season	Length (km)	Vegetation/Density Class	Segment Path Type	Grass Height	Grass Color	Burn	Grassy Lagoon	Water	Area	Side of River	Distance to the Luangwa	Distance to Seasonal Stream	Distance to Roads	Lion UD	% Closed Scrubland	% Closed Woodland	% Open Woodland	% Open Grassland	Edge Density (km/km2)	Species	Herd Composition	Group Size	Distance
10.10.	2012	Late	0.2	OGF	O	I	Green	A	P	A	GMA	E	1.17141	8.42596	0.113189	40.096	0	0.0909091	0.787879	0.121212	23.723	Puku	Single	1	0
12.1.	2012	Late	1.5	OGNF	S	I	Green	A	A	P	Park	E	6.28444	0.0302396	0.00882865	96.7931	0.0215054	0.0125448	0.157706	0.808244	13.991	Puku	Mixed	4	0
8.5.	2012	Late	0.4	OW	T	I	Green	A	P	A	Park	W	0.518335	4.75159	0.00785984	31.7195	0	0.155556	0.1	0.744444	43.5982	Puku	Mixed	6	0
10.10.	2012	Mid	0.2	OGF	O	I	Green	A	NA	A	GMA	E	1.17141	8.42596	0.113189	40.096	0	0.0909091	0.787879	0.121212	23.723	Puku	Single	1	0
13.1.	2012	Mid	1.5	OGF	O	I	Brown	A	NA	A	Park	E	1.54721	0.174251	0.689309	113.257	0	0	0.323045	0.676955	25.0269	Puku	Single	1	0
3.5.	2012	Mid	0.7	OW	O	I	Brown	A	NA	A	Park	W	2.34283	6.03501	1.10478	49.2304	0	0.00673401	0.164983	0.828283	16.0465	Puku	Single	1	0
8.3.	2012	Mid	1.6	OW	T	I	Brown	A	NA	P	Park	W	1.38916	4.28025	0.0191664	31.9819	0	0	0.0959596	0.90404	17.1965	Puku	Mixed	6	0
13.1.	2013	Early	1.5	OGF	O	S	Green	A	P	A	Park	E	1.54721	0.174251	0.689309	113.257	0	0	0.323045	0.676955	25.0269	Puku	Single	1	0
13.5.	2013	Early	0.8	OGF	T	S	Green	A	P	A	Park	E	0.418737	0.205361	0.36169	101.942	0	0.0143369	0.609319	0.376344	19.0986	Puku	Single	1	0
13.5.	2013	Early	0.8	OGF	T	S	Green	A	P	A	Park	E	0.418737	0.205361	0.36169	101.942	0	0.0143369	0.609319	0.376344	19.0986	Puku	Single	1	0
3.4.	2013	Early	2	OW	O	I	Brown	A	P	A	Park	W	1.21985	5.18573	0.0582445	51.2946	0	0	0.0527066	0.947293	10.8093	Puku	Single	10	0
3.5.	2013	Early	0.7	OW	O	I	Brown	A	P	A	Park	W	2.34283	6.03501	1.10478	49.2304	0	0.00673401	0.164983	0.828283	16.0465	Puku	Single	12	0
6.1.	2013	Early	0.3	OGF	T	I	Green	A	P	P	Park	W	0.5161	0.941114	0.572429	41.8082	0.0505051	0.474747	0.272727	0.20202	51.7271	Puku	Mixed	10	0
8.5.	2013	Early	0.4	OW	T	I	Green	A	P	A	Park	W	0.518335	4.75159	0.00785984	31.7195	0	0.155556	0.1	0.744444	43.5982	Puku	Mixed	6	0
13.5.	2013	Late	0.8	OGF	T	S	Green	A	P	A	Park	E	0.418737	0.205361	0.36169	101.942	0	0.0143369	0.609319	0.376344	19.0986	Puku	Mixed	111	0
3.4.	2013	Late	2	OW	O	I	Brown	A	P	A	Park	W	1.21985	5.18573	0.0582445	51.2946	0	0	0.0527066	0.947293	10.8093	Puku	Single	1	0
1.10.	2013	Mid	0.4	OGF	O	I	Brown	A	P	A	Park	W	1.60142	0.499347	0.227421	61.4076	0	0	0.65	0.35	22.7401	Puku	Single	8	0
1.11.	2013	Mid	0.2	OB	O	I	Brown	A	P	A	Park	W	1.5122	0.379717	0.0151624	61.4076	0	0.0416667	0.847222	0.111111	15.1793	Puku	Single	1	0
10.9.	2013	Mid	1	OGF	T	I	Green	A	P	P	GMA	E	1.35208	8.33075	0.00374681	40.096	0.015015	0.498498	0.405405	0.0810811	30.1933	Puku	Single	6	0
13.1.	2013	Mid	1.5	OGF	O	I	Brown	P	A	A	Park	E	1.54721	0.174251	0.689309	113.257	0	0	0.323045	0.676955	25.0269	Puku	Mixed	1	0
13.5.	2013	Mid	0.8	OGF	T	S	Green	A	P	A	Park	E	0.418737	0.205361	0.36169	101.942	0	0.0143369	0.609319	0.376344	19.0986	Puku	Single	23	0
3.2.	2013	Mid	2	OB	T	S	Green	A	P	A	Park	W	0.245772	3.33612	0.00264846	52.3905	0.00292398	0.130117	0.292398	0.574561	33.9188	Puku	Single	1	0
3.4.	2013	Mid	2	OW	O	I	Brown	A	P	A	Park	W	1.21985	5.18573	0.0582445	51.2946	0	0	0.0527066	0.947293	10.8093	Puku	Single	4	0
3.4.	2013	Mid	2	OW	O	I	Brown	A	P	A	Park	W	1.21985	5.18573	0.0582445	51.2946	0	0	0.0527066	0.947293	10.8093	Puku	Single	2	0
4.2.	2013	Mid	2	OB	T	I	Brown	A	P	A	Park	W	2.98843	1.97283	0.00768059	49.1359	0	0.0182841	0.341772	0.639944	23.2297	Puku	Single	1	0
8.3.	2013	Mid	1.6	OW	T	I	Brown	P	P	A	Park	W	1.38916	4.28025	0.0191664	31.9819	0	0	0.0959596	0.90404	17.1965	Puku	Single	30	0
12.1.	2014	Early	1.5	OGNF	T	I	Green	P	A	P	Park	E	6.28444	0.0302396	0.00882865	96.7931	0.0215054	0.0125448	0.157706	0.808244	13.991	Puku	Single	3	0
13.1.	2014	Early	1.5	OGF	T	I	Green	A	A	A	Park	E	1.54721	0.174251	0.689309	113.257	0	0	0.323045	0.676955	25.0269	Puku	Single	1	0
13.5.	2014	Early	0.8	OGF	T	I	Green	A	P	P	Park	E	0.418737	0.205361	0.36169	101.942	0	0.0143369	0.609319	0.376344	19.0986	Puku	Single	15	0
14.1.	2014	Early	1.3	OW	T	I	Green	P	P	P	Park	E	0.8101	1.40696	0.281982	85.1515	0	0.042735	0.252137	0.705128	28.8589	Puku	Single	2	0
3.1.	2014	Early	1.4	OW	O	I	Green	A	A	A	Park	W	0.852225	3.28596	0.494959	55.0577	0	0	0.79596	0.20404	13.2006	Puku	Single	1	0
3.4.	2014	Early	2	OW	O	I	Green	A	P	A	Park	W	1.21985	5.18573	0.0582445	51.2946	0	0	0.0527066	0.947293	10.8093	Puku	Single	1	0
8.3.	2014	Early	1.6	OW	T	I	Brown	A	P	P	Park	W	1.38916	4.28025	0.0191664	31.9819	0	0	0.0959596	0.90404	17.1965	Puku	Single	3	0
13.4.	2014	Late	0.2	OW	T	I	Brown	A	A	A	Park	E	0.748098	0.545784	0.00530516	111.505	0	0.141414	0.59596	0.262626	33.9991	Puku	Mixed	1	0
3.4.	2014	Late	2	OW	O	I	Green	A	P	A	Park	W	1.21985	5.18573	0.0582445	51.2946	0	0	0.0527066	0.947293	10.8093	Puku	Single	6	0
3.4.	2014	Late	2	OW	O	I	Green	A	P	A	Park	W	1.21985	5.18573	0.0582445	51.2946	0	0	0.0527066	0.947293	10.8093	Puku	Single	1	0
6.2.	2014	Late	2	OB	T	I	Brown	A	A	A	Park	W	1.32538	0.02308	0.0806287	39.5782	0.0651852	0.374815	0.222222	0.337778	45.5233	Puku	Single	1	0
7.2.	2014	Late	0.8	OGF	O	S	Brown	A	A	A	Park	W	0.58314	2.08442	0.166728	38.0111	0.00600601	0.0720721	0.687688	0.234234	29.7238	Puku	Single	1	0
8.6.	2014	Late	0.8	OGF	T	I	Green	A	P	A	Park	W	0.443869	4.45019	0.0858399	31.7195	0	0.358025	0.432099	0.209877	23.6448	Puku	Single	1	0
12.1.	2014	Mid	1.5	OGNF	S	I	Green	A	P	P	Park	E	6.28444	0.0302396	0.00882865	96.7931	0.0215054	0.0125448	0.157706	0.808244	13.991	Puku	Single	1	0
6.2.	2014	Mid	2	OB	T	I	Brown	A	P	A	Park	W	1.32538	0.02308	0.0806287	39.5782	0.0651852	0.374815	0.222222	0.337778	45.5233	Puku	Single	1	0
8.4.	2014	Mid	0.2	OGF	T	S	Brown	A	P	A	Park	W	0.767631	4.52425	0.0396621	31.7195	0	0.010101	0.0353535	0.954545	41.0296	Puku	Mixed	10	0
8.6.	2014	Mid	0.8	OGF	T	S	Brown	A	P	P	Park	W	0.443869	4.45019	0.0858399	31.7195	0	0.358025	0.432099	0.209877	23.6448	Puku	Mixed	4	0
10.9.	2015	Early	1	OGF	T	I	Green	A	P	P	GMA	E	1.35208	8.33075	0.00374681	40.096	0.015015	0.498498	0.405405	0.0810811	30.1933	Puku	Mixed	12	0
13.5.	2015	Early	0.8	OGF	T	I	Brown	A	P	A	Park	E	0.418737	0.205361	0.36169	101.942	0	0.0143369	0.609319	0.376344	19.0986	Puku	Mixed	23	0
3.2.	2015	Early	2	OB	T	I	Green	A	P	A	Park	W	0.245772	3.33612	0.00264846	52.3905	0.00292398	0.130117	0.292398	0.574561	33.9188	Puku	Single	2	0
4.10.	2015	Early	0.6	OW	T	S	Brown	A	A	A	Park	W	1.02048	8.00004	0.000957602	49.6758	0	0	0.361111	0.638889	19.3764	Puku	Single	4	0
8.3.	2015	Early	1.6	OW	T	I	Brown	A	P	P	Park	W	1.38916	4.28025	0.0191664	31.9819	0	0	0.0959596	0.90404	17.1965	Puku	Mixed	1	0
8.4.	2015	Early	0.2	OGF	T	S	Green	A	P	P	Park	W	0.767631	4.52425	0.0396621	31.7195	0	0.010101	0.0353535	0.954545	41.0296	Puku	Single	5	0
8.6.	2015	Early	0.8	OGF	T	I	Green	A	P	P	Park	W	0.443869	4.45019	0.0858399	31.7195	0	0.358025	0.432099	0.209877	23.6448	Puku	Mixed	4	0
10.9.	2015	Late	1	OG	T	I	Green	A	P	A	GMA	E	1.35208	8.33075	0.00374681	40.096	0.015015	0.498498	0.405405	0.0810811	30.1933	Puku	Single	1	0
6.1.	2015	Late	0.3	CW	T	I	Brown	A	P	A	Park	W	0.5161	0.941114	0.572429	41.8082	0.0505051	0.474747	0.272727	0.20202	51.7271	Puku	Single	2	0
6.2.	2015	Late	2	OG	T	I	Green	A	P	P	Park	W	1.32538	0.02308	0.0806287	39.5782	0.0651852	0.374815	0.222222	0.337778	45.5233	Puku	Mixed	1	0
8.5.	2015	Late	0.4	CW	T	I	Brown	A	P	A	Park	W	0.518335	4.75159	0.00785984	31.7195	0	0.155556	0.1	0.744444	43.5982	Puku	Single	3	0
8.6.	2015	Late	0.8	OGF	T	I	Green	A	P	A	Park	W	0.443869	4.45019	0.0858399	31.7195	0	0.358025	0.432099	0.209877	23.6448	Puku	Single	4	0
8.6.	2015	Late	0.8	OGF	T	I	Green	A	P	A	Park	W	0.443869	4.45019	0.0858399	31.7195	0	0.358025	0.432099	0.209877	23.6448	Puku	Single	3	0
8.4.	2013	Mid	0.2	OGF	T	S	Green	A	P	A	Park	W	0.767631	4.52425	0.0396621	31.7195	0	0.010101	0.0353535	0.954545	41.0296	Puku	Single	9	0.00251276
6.2.	2015	Early	2	OB	T	I	Brown	A	P	P	Park	W	1.32538	0.02308	0.0806287	39.5782	0.0651852	0.374815	0.222222	0.337778	45.5233	Puku	Single	2	0.00444626
8.3.	2012	Late	1.6	OW	T	I	Green	A	P	A	Park	W	1.38916	4.28025	0.0191664	31.9819	0	0	0.0959596	0.90404	17.1965	Puku	Mixed	15	0.00640196
8.3.	2013	Early	1.6	OW	T	I	Green	A	P	A	Park	W	1.38916	4.28025	0.0191664	31.9819	0	0	0.0959596	0.90404	17.1965	Puku	Mixed	15	0.00640196
1.9.	2014	Late	1.3	CB	O	S	Brown	P	P	P	Park	W	1.9872	0.898338	0.192598	58.1672	0	0.285403	0.398693	0.315904	37.2411	Puku	Single	1	0.00901833
14.1.	2014	Early	1.3	OW	T	I	Green	A	P	P	Park	E	0.8101	1.40696	0.281982	85.1515	0	0.042735	0.252137	0.705128	28.8589	Puku	Mixed	1	0.00918739
8.5.	2013	Late	0.4	OW	T	I	Brown	A	P	A	Park	W	0.518335	4.75159	0.00785984	31.7195	0	0.155556	0.1	0.744444	43.5982	Puku	Mixed	1	0.00972022
10.10.	2013	Early	0.2	OGF	S	I	Green	A	P	A	GMA	E	1.17141	8.42596	0.113189	40.096	0	0.0909091	0.787879	0.121212	23.723	Puku	Single	8	0.0123513
13.5.	2015	Early	0.8	OGF	T	I	Brown	A	P	A	Park	E	0.418737	0.205361	0.36169	101.942	0	0.0143369	0.609319	0.376344	19.0986	Puku	Single	24	0.0141002
8.5.	2015	Late	0.4	CW	T	I	Brown	A	P	A	Park	W	0.518335	4.75159	0.00785984	31.7195	0	0.155556	0.1	0.744444	43.5982	Puku	Mixed	1	0.0152795
10.9.	2012	Mid	1	OGF	S	S	Green	A	NA	P	GMA	E	1.35208	8.33075	0.00374681	40.096	0.015015	0.498498	0.405405	0.0810811	30.1933	Puku	Mixed	16	0.0152967
3.2.	2012	Mid	2	OB	T	I	Brown	A	NA	A	Park	W	0.245772	3.33612	0.00264846	52.3905	0.00292398	0.130117	0.292398	0.574561	33.9188	Puku	Single	1	0.0153394
3.8.	2014	Late	1.2	OB	O	S	Brown	P	P	A	Park	W	4.85155	5.55096	0.835584	45.4044	0	0.0456349	0.0575397	0.896825	9.78894	Puku	Single	1	0.0171183
10.9.	2014	Mid	1	OGF	T	I	Brown	A	P	P	GMA	E	1.35208	8.33075	0.00374681	40.096	0.015015	0.498498	0.405405	0.0810811	30.1933	Puku	Single	4	0.0176055
14.1.	2012	Late	1.3	OW	T	S	Brown	A	P	A	Park	E	0.8101	1.40696	0.281982	85.1515	0	0.042735	0.252137	0.705128	28.8589	Puku	Single	3	0.0179981
3.2.	2013	Late	2	OB	T	I	Brown	A	P	A	Park	W	0.245772	3.33612	0.00264846	52.3905	0.00292398	0.130117	0.292398	0.574561	33.9188	Puku	Single	1	0.0181173
1.1.	2013	Mid	2	OW	T	I	Green	P	P	P	Park	W	10.5202	2.05182	0.00200967	21.387	0	0.531835	0.459426	0.00873908	36.8045	Puku	Single	1	0.021
13.5.	2013	Early	0.8	OGF	T	S	Green	A	P	A	Park	E	0.418737	0.205361	0.36169	101.942	0	0.0143369	0.609319	0.376344	19.0986	Puku	Single	4	0.0214997
4.6.	2015	Early	1.2	CB	T	I	Brown	A	A	A	Park	W	1.89383	5.27071	0.00108218	49.9394	0	0.111111	0.424036	0.464853	32.3331	Puku	Mixed	4	0.0225582
8.5.	2012	Late	0.4	OW	T	I	Green	A	P	A	Park	W	0.518335	4.75159	0.00785984	31.7195	0	0.155556	0.1	0.744444	43.5982	Puku	Single	1	0.024918
8.5.	2013	Early	0.4	OW	T	I	Green	A	P	A	Park	W	0.518335	4.75159	0.00785984	31.7195	0	0.155556	0.1	0.744444	43.5982	Puku	Single	1	0.024918
8.4.	2013	Late	0.2	OGF	T	I	Green	A	P	A	Park	W	0.767631	4.52425	0.0396621	31.7195	0	0.010101	0.0353535	0.954545	41.0296	Puku	Single	3	0.0252374
3.4.	2014	Mid	2	OW	O	I	Green	A	P	A	Park	W	1.21985	5.18573	0.0582445	51.2946	0	0	0.0527066	0.947293	10.8093	Puku	Single	1	0.0261276
3.1.	2015	Late	1.4	OW	O	S	Brown	A	P	A	Park	W	0.852225	3.28596	0.494959	55.0577	0	0	0.79596	0.20404	13.2006	Puku	Single	1	0.026625
13.5.	2012	Late	0.8	OGF	T	I	Green	A	P	A	Park	E	0.418737	0.205361	0.36169	101.942	0	0.0143369	0.609319	0.376344	19.0986	Puku	Mixed	35	0.0277048
6.2.	2013	Mid	2	OB	T	I	Green	A	P	A	Park	W	1.32538	0.02308	0.0806287	39.5782	0.0651852	0.374815	0.222222	0.337778	45.5233	Puku	Mixed	3	0.0282113
3.4.	2012	Late	2	OW	O	S	Brown	A	P	A	Park	W	1.21985	5.18573	0.0582445	51.2946	0	0	0.0527066	0.947293	10.8093	Puku	Single	1	0.0283877
3.1.	2014	Early	1.4	OW	O	I	Green	A	A	A	Park	W	0.852225	3.28596	0.494959	55.0577	0	0	0.79596	0.20404	13.2006	Puku	Single	1	0.0286519
8.6.	2014	Late	0.8	OGF	T	I	Green	A	P	A	Park	W	0.443869	4.45019	0.0858399	31.7195	0	0.358025	0.432099	0.209877	23.6448	Puku	Mixed	7	0.0288256
6.2.	2014	Mid	2	OB	T	I	Brown	A	P	A	Park	W	1.32538	0.02308	0.0806287	39.5782	0.0651852	0.374815	0.222222	0.337778	45.5233	Puku	Single	1	0.0290163
10.9.	2015	Early	1	OGF	T	I	Green	A	P	P	GMA	E	1.35208	8.33075	0.00374681	40.096	0.015015	0.498498	0.405405	0.0810811	30.1933	Puku	Single	6	0.0302148
14.1.	2013	Early	1.3	OW	T	S	Brown	A	P	P	Park	E	0.8101	1.40696	0.281982	85.1515	0	0.042735	0.252137	0.705128	28.8589	Puku	Single	2	0.0302818
13.3.	2013	Early	0.4	OGF	T	I	Green	A	P	A	Park	E	0.990341	0.754313	0.212394	111.505	0	0.0246914	0.962963	0.0123457	22.5129	Puku	Single	3	0.0303884
3.2.	2014	Late	2	OB	T	S	Green	A	P	A	Park	W	0.245772	3.33612	0.00264846	52.3905	0.00292398	0.130117	0.292398	0.574561	33.9188	Puku	Single	1	0.030966
3.2.	2013	Late	2	OB	T	I	Brown	A	P	A	Park	W	0.245772	3.33612	0.00264846	52.3905	0.00292398	0.130117	0.292398	0.574561	33.9188	Puku	Mixed	1	0.0326939
14.1.	2015	Early	1.3	OW	T	I	Brown	A	P	P	Park	E	0.8101	1.40696	0.281982	85.1515	0	0.042735	0.252137	0.705128	28.8589	Puku	Single	1	0.0336548
15.1.	2015	Early	0.5	OB	T	S	Brown	A	A	A	Park	E	2.00641	0.151732	0.00112503	79.2542	0	0	0.545455	0.454545	31.6346	Puku	Single	5	0.033735
13.5.	2013	Mid	0.8	OGF	T	S	Green	A	P	A	Park	E	0.418737	0.205361	0.36169	101.942	0	0.0143369	0.609319	0.376344	19.0986	Puku	Mixed	4	0.0340975
13.1.	2012	Late	1.5	OGF	T	S	Brown	A	P	A	Park	E	1.54721	0.174251	0.689309	113.257	0	0	0.323045	0.676955	25.0269	Puku	Single	1	0.0341234
8.4.	2014	Early	0.2	OGF	T	S	Green	A	P	P	Park	W	0.767631	4.52425	0.0396621	31.7195	0	0.010101	0.0353535	0.954545	41.0296	Puku	Mixed	5	0.0348368
7.1.	2014	Mid	0.2	OW	O	I	Brown	A	A	A	Park	W	0.259044	2.20478	0.0641791	38.0111	0.0444444	0.111111	0.444444	0.4	55.5565	Puku	Mixed	2	0.036338
8.3.	2014	Mid	1.6	OW	T	I	Brown	A	P	A	Park	W	1.38916	4.28025	0.0191664	31.9819	0	0	0.0959596	0.90404	17.1965	Puku	Single	1	0.0372699
4.10.	2014	Late	0.6	OW	T	I	Brown	A	A	A	Park	W	1.02048	8.00004	0.000957602	49.6758	0	0	0.361111	0.638889	19.3764	Puku	Single	1	0.0372817
6.1.	2014	Late	0.3	OGF	T	I	Green	A	P	A	Park	W	0.5161	0.941114	0.572429	41.8082	0.0505051	0.474747	0.272727	0.20202	51.7271	Puku	Single	1	0.0379245
14.1.	2013	Early	1.3	OW	T	S	Brown	A	P	P	Park	E	0.8101	1.40696	0.281982	85.1515	0	0.042735	0.252137	0.705128	28.8589	Puku	Single	3	0.0394297
8.6.	2015	Late	0.8	OGF	T	I	Green	A	P	A	Park	W	0.443869	4.45019	0.0858399	31.7195	0	0.358025	0.432099	0.209877	23.6448	Puku	Single	1	0.0397821
3.2.	2013	Late	2	OB	T	I	Brown	A	P	A	Park	W	0.245772	3.33612	0.00264846	52.3905	0.00292398	0.130117	0.292398	0.574561	33.9188	Puku	Single	1	0.0406156
3.4.	2013	Early	2	OW	O	I	Brown	A	P	A	Park	W	1.21985	5.18573	0.0582445	51.2946	0	0	0.0527066	0.947293	10.8093	Puku	Single	12	0.041391
6.2.	2012	Late	2	OB	T	I	Green	A	P	P	Park	W	1.32538	0.02308	0.0806287	39.5782	0.0651852	0.374815	0.222222	0.337778	45.5233	Puku	Single	1	0.0424185
15.1.	2014	Mid	0.5	OB	T	S	Green	A	P	A	Park	E	2.00641	0.151732	0.00112503	79.2542	0	0	0.545455	0.454545	31.6346	Puku	Single	1	0.0426795
14.1.	2013	Mid	1.3	OW	T	S	Brown	A	P	A	Park	E	0.8101	1.40696	0.281982	85.1515	0	0.042735	0.252137	0.705128	28.8589	Puku	Single	1	0.0429366
13.5.	2013	Early	0.8	OGF	T	S	Green	A	P	A	Park	E	0.418737	0.205361	0.36169	101.942	0	0.0143369	0.609319	0.376344	19.0986	Puku	Mixed	11	0.0435612
8.3.	2013	Early	1.6	OW	T	I	Green	A	A	A	Park	W	1.38916	4.28025	0.0191664	31.9819	0	0	0.0959596	0.90404	17.1965	Puku	Single	1	0.0442155
8.3.	2012	Late	1.6	OW	T	I	Green	A	P	A	Park	W	1.38916	4.28025	0.0191664	31.9819	0	0	0.0959596	0.90404	17.1965	Puku	Single	1	0.0442155
10.9.	2013	Late	1	OGF	T	S	Green	P	P	A	GMA	E	1.35208	8.33075	0.00374681	40.096	0.015015	0.498498	0.405405	0.0810811	30.1933	Puku	Single	4	0.0444626
8.6.	2014	Late	0.8	OGF	T	I	Green	A	P	A	Park	W	0.443869	4.45019	0.0858399	31.7195	0	0.358025	0.432099	0.209877	23.6448	Puku	Mixed	13	0.0449383
6.2.	2013	Mid	2	OB	T	I	Green	A	P	A	Park	W	1.32538	0.02308	0.0806287	39.5782	0.0651852	0.374815	0.222222	0.337778	45.5233	Puku	Single	1	0.0453985
10.9.	2012	Mid	1	OGF	S	S	Green	A	NA	P	GMA	E	1.35208	8.33075	0.00374681	40.096	0.015015	0.498498	0.405405	0.0810811	30.1933	Puku	Mixed	1	0.0455795
6.2.	2013	Late	2	OB	T	I	Green	A	P	P	Park	W	1.32538	0.02308	0.0806287	39.5782	0.0651852	0.374815	0.222222	0.337778	45.5233	Puku	Single	1	0.0458538
15.1.	2012	Late	0.5	OB	T	S	Brown	A	P	A	Park	E	2.00641	0.151732	0.00112503	79.2542	0	0	0.545455	0.454545	31.6346	Puku	Mixed	1	0.0460435
10.9.	2013	Late	1	OGF	T	S	Green	P	P	A	GMA	E	1.35208	8.33075	0.00374681	40.096	0.015015	0.498498	0.405405	0.0810811	30.1933	Puku	Single	1	0.0465827
3.2.	2013	Mid	2	OB	T	S	Green	A	P	A	Park	W	0.245772	3.33612	0.00264846	52.3905	0.00292398	0.130117	0.292398	0.574561	33.9188	Puku	Single	3	0.0467739
10.9.	2013	Early	1	OGF	S	S	Green	A	P	P	GMA	E	1.35208	8.33075	0.00374681	40.096	0.015015	0.498498	0.405405	0.0810811	30.1933	Puku	Single	10	0.0475114
7.2.	2013	Mid	0.8	OGF	T	I	Brown	A	P	A	Park	W	0.58314	2.08442	0.166728	38.0111	0.00600601	0.0720721	0.687688	0.234234	29.7238	Puku	Mixed	2	0.0485621
13.5.	2012	Mid	0.8	OGF	S	S	Green	A	NA	A	Park	E	0.418737	0.205361	0.36169	101.942	0	0.0143369	0.609319	0.376344	19.0986	Puku	Mixed	27	0.0486513
10.9.	2012	Late	1	OGF	S	I	Green	A	P	P	GMA	E	1.35208	8.33075	0.00374681	40.096	0.015015	0.498498	0.405405	0.0810811	30.1933	Puku	Single	1	0.0486989
3.2.	2012	Mid	2	OB	T	I	Brown	A	NA	A	Park	W	0.245772	3.33612	0.00264846	52.3905	0.00292398	0.130117	0.292398	0.574561	33.9188	Puku	Single	2	0.0488135
3.1.	2014	Early	1.4	OW	O	I	Green	A	A	A	Park	W	0.852225	3.28596	0.494959	55.0577	0	0	0.79596	0.20404	13.2006	Puku	Single	1	0.048825
7.2.	2015	Early	0.8	OGF	O	I	Brown	P	P	A	Park	W	0.58314	2.08442	0.166728	38.0111	0.00600601	0.0720721	0.687688	0.234234	29.7238	Puku	Mixed	19	0.0490687
15.1.	2015	Early	0.5	OB	T	S	Brown	A	A	A	Park	E	2.00641	0.151732	0.00112503	79.2542	0	0	0.545455	0.454545	31.6346	Puku	Mixed	3	0.0491036
13.1.	2012	Mid	1.5	OGF	O	I	Brown	A	NA	A	Park	E	1.54721	0.174251	0.689309	113.257	0	0	0.323045	0.676955	25.0269	Puku	Single	1	0.0499354
15.5.	2012	Mid	2	OW	T	I	Green	P	NA	A	GMA	E	4.96045	2.4693	0.00112721	77.4068	0	0	0.22096	0.77904	11.2448	Puku	Single	1	0.0504554
10.9.	2013	Mid	1	OGF	T	I	Green	A	P	P	GMA	E	1.35208	8.33075	0.00374681	40.096	0.015015	0.498498	0.405405	0.0810811	30.1933	Puku	Mixed	5	0.0504679
13.5.	2013	Early	0.8	OGF	T	S	Green	A	P	A	Park	E	0.418737	0.205361	0.36169	101.942	0	0.0143369	0.609319	0.376344	19.0986	Puku	Single	1	0.0511961
3.4.	2012	Mid	2	OW	O	I	Brown	A	NA	A	Park	W	1.21985	5.18573	0.0582445	51.2946	0	0	0.0527066	0.947293	10.8093	Puku	Mixed	1	0.0515594
3.2.	2013	Early	2	OB	T	I	Green	A	P	A	Park	W	0.245772	3.33612	0.00264846	52.3905	0.00292398	0.130117	0.292398	0.574561	33.9188	Puku	Single	1	0.0518733
8.4.	2013	Mid	0.2	OGF	T	S	Green	A	P	A	Park	W	0.767631	4.52425	0.0396621	31.7195	0	0.010101	0.0353535	0.954545	41.0296	Puku	Mixed	26	0.052358
3.1.	2014	Late	1.4	OW	O	I	Green	A	P	A	Park	W	0.852225	3.28596	0.494959	55.0577	0	0	0.79596	0.20404	13.2006	Puku	Mixed	4	0.0529224
3.4.	2012	Mid	2	OW	O	I	Brown	A	NA	A	Park	W	1.21985	5.18573	0.0582445	51.2946	0	0	0.0527066	0.947293	10.8093	Puku	Single	4	0.0530131
13.2.	2014	Early	0.8	OB	T	I	Brown	A	A	A	Park	E	1.39166	0.751422	0.645627	111.505	0	0.11746	0.31746	0.565079	26.6477	Puku	Single	1	0.0535351
6.2.	2013	Early	2	OB	T	I	Brown	A	A	A	Park	W	1.32538	0.02308	0.0806287	39.5782	0.0651852	0.374815	0.222222	0.337778	45.5233	Puku	Single	1	0.0535615
7.2.	2013	Mid	0.8	OGF	T	I	Brown	A	P	A	Park	W	0.58314	2.08442	0.166728	38.0111	0.00600601	0.0720721	0.687688	0.234234	29.7238	Puku	Mixed	1	0.0545022
7.2.	2014	Early	0.8	OGF	O	I	Brown	A	A	A	Park	W	0.58314	2.08442	0.166728	38.0111	0.00600601	0.0720721	0.687688	0.234234	29.7238	Puku	Mixed	1	0.0551275
6.1.	2012	Late	0.3	OGF	T	I	Green	A	P	A	Park	W	0.5161	0.941114	0.572429	41.8082	0.0505051	0.474747	0.272727	0.20202	51.7271	Puku	Single	1	0.0551613
3.2.	2015	Early	2	OB	T	I	Green	A	P	A	Park	W	0.245772	3.33612	0.00264846	52.3905	0.00292398	0.130117	0.292398	0.574561	33.9188	Puku	Single	2	0.0553868
6.2.	2012	Late	2	OB	T	I	Green	A	P	P	Park	W	1.32538	0.02308	0.0806287	39.5782	0.0651852	0.374815	0.222222	0.337778	45.5233	Puku	Single	1	0.0556257
3.1.	2012	Late	1.4	OW	O	I	Brown	A	P	A	Park	W	0.852225	3.28596	0.494959	55.0577	0	0	0.79596	0.20404	13.2006	Puku	Single	1	0.055765
3.5.	2014	Early	0.7	OW	O	I	Green	A	P	A	Park	W	2.34283	6.03501	1.10478	49.2304	0	0.00673401	0.164983	0.828283	16.0465	Puku	Single	1	0.0573783
15.1.	2013	Late	0.5	OB	T	S	Brown	A	A	A	Park	E	2.00641	0.151732	0.00112503	79.2542	0	0	0.545455	0.454545	31.6346	Puku	Mixed	1	0.0575088
13.5.	2014	Mid	0.8	OGF	T	S	Green	A	P	A	Park	E	0.418737	0.205361	0.36169	101.942	0	0.0143369	0.609319	0.376344	19.0986	Puku	Mixed	85	0.0578808
14.1.	2012	Mid	1.3	OW	T	S	Brown	A	NA	A	Park	E	0.8101	1.40696	0.281982	85.1515	0	0.042735	0.252137	0.705128	28.8589	Puku	Single	3	0.0589278
1.10.	2014	Late	0.4	OGF	O	S	Brown	A	P	A	Park	W	1.60142	0.499347	0.227421	61.4076	0	0	0.65	0.35	22.7401	Puku	Single	1	0.0590222
3.4.	2013	Late	2	OW	O	I	Brown	A	P	A	Park	W	1.21985	5.18573	0.0582445	51.2946	0	0	0.0527066	0.947293	10.8093	Puku	Single	4	0.0592877
8.5.	2012	Late	0.4	OW	T	I	Green	A	P	A	Park	W	0.518335	4.75159	0.00785984	31.7195	0	0.155556	0.1	0.744444	43.5982	Puku	Mixed	7	0.0597406
8.5.	2013	Early	0.4	OW	T	I	Green	A	P	A	Park	W	0.518335	4.75159	0.00785984	31.7195	0	0.155556	0.1	0.744444	43.5982	Puku	Mixed	7	0.0597406
6.2.	2015	Late	2	OG	T	I	Green	A	P	P	Park	W	1.32538	0.02308	0.0806287	39.5782	0.0651852	0.374815	0.222222	0.337778	45.5233	Puku	Mixed	3	0.0597558
3.4.	2013	Late	2	OW	O	I	Brown	A	P	A	Park	W	1.21985	5.18573	0.0582445	51.2946	0	0	0.0527066	0.947293	10.8093	Puku	Single	1	0.0602058
13.1.	2012	Late	1.5	OGF	T	S	Brown	A	P	A	Park	E	1.54721	0.174251	0.689309	113.257	0	0	0.323045	0.676955	25.0269	Puku	Single	1	0.0605557
3.2.	2014	Late	2	OB	T	S	Green	A	P	A	Park	W	0.245772	3.33612	0.00264846	52.3905	0.00292398	0.130117	0.292398	0.574561	33.9188	Puku	Single	6	0.0617076
10.9.	2014	Mid	1	OGF	T	I	Brown	A	P	P	GMA	E	1.35208	8.33075	0.00374681	40.096	0.015015	0.498498	0.405405	0.0810811	30.1933	Puku	Single	1	0.0618193
8.4.	2012	Mid	0.2	OGF	T	S	Green	A	NA	A	Park	W	0.767631	4.52425	0.0396621	31.7195	0	0.010101	0.0353535	0.954545	41.0296	Puku	Single	2	0.0630343
13.5.	2014	Late	0.8	OGF	T	I	Brown	A	P	A	Park	E	0.418737	0.205361	0.36169	101.942	0	0.0143369	0.609319	0.376344	19.0986	Puku	Single	55	0.0637565
13.2.	2012	Mid	0.8	OB	T	I	Brown	A	NA	P	Park	E	1.39166	0.751422	0.645627	111.505	0	0.11746	0.31746	0.565079	26.6477	Puku	Single	1	0.0638114
15.2.	2015	Early	2	OW	T	S	Brown	A	A	A	GMA	E	2.39093	0.722759	0.00232474	74.1846	0	0	0.417989	0.582011	22.4795	Puku	Mixed	4	0.068404
4.9.	2015	Early	2	OW	T	S	Brown	A	P	A	Park	W	2.09526	7.13491	0.0022702	50.0708	0	0.00152207	0.298326	0.700152	12.7169	Puku	Mixed	6	0.0685
13.5.	2014	Early	0.8	OGF	T	I	Green	A	P	P	Park	E	0.418737	0.205361	0.36169	101.942	0	0.0143369	0.609319	0.376344	19.0986	Puku	Mixed	3	0.0689365
8.4.	2013	Late	0.2	OGF	T	I	Green	A	P	A	Park	W	0.767631	4.52425	0.0396621	31.7195	0	0.010101	0.0353535	0.954545	41.0296	Puku	Mixed	11	0.0695
8.4.	2014	Late	0.2	OGF	T	S	Green	A	P	A	Park	W	0.767631	4.52425	0.0396621	31.7195	0	0.010101	0.0353535	0.954545	41.0296	Puku	Single	1	0.0696279
3.6.	2013	Mid	2	OB	O	I	Green	A	P	A	Park	W	3.46318	6.94119	2.22338	48.1142	0.034188	0.14359	0.355556	0.466667	27.6476	Puku	Single	2	0.07
6.2.	2014	Late	2	OB	T	I	Brown	A	A	A	Park	W	1.32538	0.02308	0.0806287	39.5782	0.0651852	0.374815	0.222222	0.337778	45.5233	Puku	Single	1	0.0704769
7.2.	2014	Early	0.8	OGF	O	I	Brown	A	A	A	Park	W	0.58314	2.08442	0.166728	38.0111	0.00600601	0.0720721	0.687688	0.234234	29.7238	Puku	Mixed	4	0.0707066
8.3.	2012	Late	1.6	OW	T	I	Green	A	P	A	Park	W	1.38916	4.28025	0.0191664	31.9819	0	0	0.0959596	0.90404	17.1965	Puku	Single	3	0.0725989
8.3.	2013	Early	1.6	OW	T	I	Green	A	P	A	Park	W	1.38916	4.28025	0.0191664	31.9819	0	0	0.0959596	0.90404	17.1965	Puku	Single	3	0.0725989
10.7.	2012	Mid	2	OW	T	I	Brown	A	NA	A	GMA	E	2.09209	7.7456	0.0196626	40.4432	0	0.106838	0.564103	0.32906	24.1509	Puku	Single	2	0.0727722
13.5.	2015	Late	0.8	OW	T	S	Green	A	A	A	Park	E	0.418737	0.205361	0.36169	101.942	0	0.0143369	0.609319	0.376344	19.0986	Puku	Mixed	1	0.0739535
15.1.	2015	Early	0.5	OB	T	S	Brown	A	A	A	Park	E	2.00641	0.151732	0.00112503	79.2542	0	0	0.545455	0.454545	31.6346	Puku	Single	4	0.0752256
7.2.	2014	Early	0.8	OGF	O	I	Brown	A	A	A	Park	W	0.58314	2.08442	0.166728	38.0111	0.00600601	0.0720721	0.687688	0.234234	29.7238	Puku	Mixed	3	0.0752444
8.6.	2014	Early	0.8	OGF	T	I	Green	A	P	P	Park	W	0.443869	4.45019	0.0858399	31.7195	0	0.358025	0.432099	0.209877	23.6448	Puku	Mixed	23	0.0753422
8.6.	2012	Mid	0.8	OGF	T	S	Green	A	NA	P	Park	W	0.443869	4.45019	0.0858399	31.7195	0	0.358025	0.432099	0.209877	23.6448	Puku	Mixed	4	0.076
6.1.	2013	Late	0.3	OGF	T	I	Green	A	P	A	Park	W	0.5161	0.941114	0.572429	41.8082	0.0505051	0.474747	0.272727	0.20202	51.7271	Puku	Single	1	0.0762495
10.9.	2013	Late	1	OGF	T	S	Green	P	P	A	GMA	E	1.35208	8.33075	0.00374681	40.096	0.015015	0.498498	0.405405	0.0810811	30.1933	Puku	Single	1	0.0766362
8.6.	2013	Mid	0.8	OGF	T	S	Green	A	P	P	Park	W	0.443869	4.45019	0.0858399	31.7195	0	0.358025	0.432099	0.209877	23.6448	Puku	Single	1	0.0770491
8.3.	2014	Late	1.6	OW	T	I	Brown	A	P	A	Park	W	1.38916	4.28025	0.0191664	31.9819	0	0	0.0959596	0.90404	17.1965	Puku	Single	6	0.0770746
6.2.	2014	Late	2	OB	T	I	Brown	A	A	A	Park	W	1.32538	0.02308	0.0806287	39.5782	0.0651852	0.374815	0.222222	0.337778	45.5233	Puku	Single	3	0.0770763
10.9.	2014	Early	1	OGF	T	I	Green	A	P	P	GMA	E	1.35208	8.33075	0.00374681	40.096	0.015015	0.498498	0.405405	0.0810811	30.1933	Puku	Single	11	0.0777618
6.2.	2015	Late	2	OG	T	I	Green	A	P	P	Park	W	1.32538	0.02308	0.0806287	39.5782	0.0651852	0.374815	0.222222	0.337778	45.5233	Puku	Single	3	0.0779881
3.2.	2012	Late	2	OB	T	S	Brown	A	P	A	Park	W	0.245772	3.33612	0.00264846	52.3905	0.00292398	0.130117	0.292398	0.574561	33.9188	Puku	Single	1	0.07824
15.1.	2015	Early	0.5	OB	T	S	Brown	A	A	A	Park	E	2.00641	0.151732	0.00112503	79.2542	0	0	0.545455	0.454545	31.6346	Puku	Single	3	0.0782887
10.9.	2012	Late	1	OGF	S	I	Green	A	P	P	GMA	E	1.35208	8.33075	0.00374681	40.096	0.015015	0.498498	0.405405	0.0810811	30.1933	Puku	Single	10	0.0789342
14.1.	2013	Early	1.3	OW	T	S	Brown	A	P	P	Park	E	0.8101	1.40696	0.281982	85.1515	0	0.042735	0.252137	0.705128	28.8589	Puku	Single	3	0.0793831
14.1.	2014	Mid	1.3	OW	T	S	Brown	A	P	A	Park	E	0.8101	1.40696	0.281982	85.1515	0	0.042735	0.252137	0.705128	28.8589	Puku	Single	11	0.0795088
10.9.	2013	Late	1	OGF	T	S	Green	P	P	A	GMA	E	1.35208	8.33075	0.00374681	40.096	0.015015	0.498498	0.405405	0.0810811	30.1933	Puku	Single	3	0.0797176
6.2.	2013	Early	2	OB	T	I	Brown	A	A	A	Park	W	1.32538	0.02308	0.0806287	39.5782	0.0651852	0.374815	0.222222	0.337778	45.5233	Puku	Mixed	1	0.08
13.5.	2014	Early	0.8	OGF	T	I	Green	A	P	P	Park	E	0.418737	0.205361	0.36169	101.942	0	0.0143369	0.609319	0.376344	19.0986	Puku	Mixed	1	0.0801271
12.1.	2012	Mid	1.5	OGNF	S	I	Green	A	NA	P	Park	E	6.28444	0.0302396	0.00882865	96.7931	0.0215054	0.0125448	0.157706	0.808244	13.991	Puku	Single	3	0.0812457
12.1.	2013	Late	1.5	OGNF	S	I	Green	A	P	P	Park	E	6.28444	0.0302396	0.00882865	96.7931	0.0215054	0.0125448	0.157706	0.808244	13.991	Puku	Single	7	0.0816076
6.2.	2012	Late	2	OB	T	I	Green	A	P	P	Park	W	1.32538	0.02308	0.0806287	39.5782	0.0651852	0.374815	0.222222	0.337778	45.5233	Puku	Single	2	0.0817072
4.9.	2013	Early	2	OW	T	I	Green	A	P	A	Park	W	2.09526	7.13491	0.0022702	50.0708	0	0.00152207	0.298326	0.700152	12.7169	Puku	Single	4	0.0826943
1.8.	2013	Late	0.6	OB	T	I	Brown	A	P	A	Park	W	2.47659	1.34867	0.464884	53.9711	0	0.177778	0.186667	0.635556	27.2272	Puku	Single	1	0.0837546
14.1.	2012	Mid	1.3	OW	T	S	Brown	A	NA	A	Park	E	0.8101	1.40696	0.281982	85.1515	0	0.042735	0.252137	0.705128	28.8589	Puku	Single	4	0.0838858
3.4.	2014	Late	2	OW	O	I	Green	A	P	A	Park	W	1.21985	5.18573	0.0582445	51.2946	0	0	0.0527066	0.947293	10.8093	Puku	Single	1	0.0841945
13.5.	2013	Early	0.8	OGF	T	S	Green	A	P	A	Park	E	0.418737	0.205361	0.36169	101.942	0	0.0143369	0.609319	0.376344	19.0986	Puku	Single	1	0.0853689
6.2.	2012	Mid	2	OB	T	I	Brown	A	NA	A	Park	W	1.32538	0.02308	0.0806287	39.5782	0.0651852	0.374815	0.222222	0.337778	45.5233	Puku	Single	5	0.0858471
14.1.	2012	Mid	1.3	OW	T	S	Brown	A	NA	A	Park	E	0.8101	1.40696	0.281982	85.1515	0	0.042735	0.252137	0.705128	28.8589	Puku	Single	3	0.0859608
14.1.	2012	Mid	1.3	OW	T	S	Brown	A	NA	A	Park	E	0.8101	1.40696	0.281982	85.1515	0	0.042735	0.252137	0.705128	28.8589	Puku	Single	4	0.0862169
14.1.	2012	Mid	1.3	OW	T	S	Brown	A	NA	A	Park	E	0.8101	1.40696	0.281982	85.1515	0	0.042735	0.252137	0.705128	28.8589	Puku	Single	3	0.0863515
15.1.	2013	Late	0.5	OB	T	S	Brown	A	A	A	Park	E	2.00641	0.151732	0.00112503	79.2542	0	0	0.545455	0.454545	31.6346	Puku	Single	1	0.0865248
1.5.	2013	Early	1	OB	O	I	Green	A	P	P	Park	W	4.45844	2.59083	0.267691	46.6441	0	0.436314	0.439024	0.124661	38.612	Puku	Single	1	0.0866349
3.4.	2012	Late	2	OW	O	S	Brown	A	P	A	Park	W	1.21985	5.18573	0.0582445	51.2946	0	0	0.0527066	0.947293	10.8093	Puku	Mixed	6	0.088551
10.9.	2015	Early	1	OGF	T	I	Green	A	P	P	GMA	E	1.35208	8.33075	0.00374681	40.096	0.015015	0.498498	0.405405	0.0810811	30.1933	Puku	Single	1	0.089
12.1.	2015	Early	1.5	OGNF	T	I	Brown	P	P	P	Park	E	6.28444	0.0302396	0.00882865	96.7931	0.0215054	0.0125448	0.157706	0.808244	13.991	Puku	Single	5	0.0905864
8.4.	2013	Mid	0.2	OGF	T	S	Green	A	P	A	Park	W	0.767631	4.52425	0.0396621	31.7195	0	0.010101	0.0353535	0.954545	41.0296	Puku	Single	2	0.0906496
3.4.	2015	Early	2	OW	O	I	Green	A	P	A	Park	W	1.21985	5.18573	0.0582445	51.2946	0	0	0.0527066	0.947293	10.8093	Puku	Single	15	0.0923961
8.3.	2012	Late	1.6	OW	T	I	Green	A	P	A	Park	W	1.38916	4.28025	0.0191664	31.9819	0	0	0.0959596	0.90404	17.1965	Puku	Single	6	0.0928701
8.3.	2013	Early	1.6	OW	T	I	Green	A	P	A	Park	W	1.38916	4.28025	0.0191664	31.9819	0	0	0.0959596	0.90404	17.1965	Puku	Single	6	0.0928701
8.6.	2014	Mid	0.8	OGF	T	S	Brown	A	P	P	Park	W	0.443869	4.45019	0.0858399	31.7195	0	0.358025	0.432099	0.209877	23.6448	Puku	Mixed	18	0.0942916
3.2.	2014	Mid	2	OB	O	I	Brown	A	P	A	Park	W	0.245772	3.33612	0.00264846	52.3905	0.00292398	0.130117	0.292398	0.574561	33.9188	Puku	Single	2	0.0955264
3.4.	2014	Early	2	OW	O	I	Green	A	P	A	Park	W	1.21985	5.18573	0.0582445	51.2946	0	0	0.0527066	0.947293	10.8093	Puku	Single	36	0.0958713
14.1.	2014	Early	1.3	OW	T	I	Green	A	P	P	Park	E	0.8101	1.40696	0.281982	85.1515	0	0.042735	0.252137	0.705128	28.8589	Puku	Single	2	0.096
15.2.	2015	Early	2	OW	T	S	Brown	A	A	A	GMA	E	2.39093	0.722759	0.00232474	74.1846	0	0	0.417989	0.582011	22.4795	Puku	Single	15	0.0964181
3.4.	2015	Early	2	OW	O	I	Green	A	P	A	Park	W	1.21985	5.18573	0.0582445	51.2946	0	0	0.0527066	0.947293	10.8093	Puku	Single	8	0.0967223
15.2.	2014	Early	2	OW	T	I	Brown	A	A	A	GMA	E	2.39093	0.722759	0.00232474	74.1846	0	0	0.417989	0.582011	22.4795	Puku	Single	1	0.0978812
4.7.	2012	Mid	0.6	CB	T	I	Brown	A	NA	A	Park	W	2.34131	5.8617	0.00585006	50.1782	0	0	0.0707071	0.929293	7.4074	Puku	Single	1	0.098
1.1.	2014	Early	2	OW	T	L	Green	P	P	A	Park	W	10.5202	2.05182	0.00200967	21.387	0	0.531835	0.459426	0.00873908	36.8045	Puku	Single	1	0.0981233
6.1.	2014	Early	0.3	OGF	T	I	Green	A	P	P	Park	W	0.5161	0.941114	0.572429	41.8082	0.0505051	0.474747	0.272727	0.20202	51.7271	Puku	Mixed	10	0.0981951
13.5.	2014	Early	0.8	OGF	T	I	Green	A	P	P	Park	E	0.418737	0.205361	0.36169	101.942	0	0.0143369	0.609319	0.376344	19.0986	Puku	Mixed	11	0.0985244
13.5.	2013	Early	0.8	OGF	T	S	Green	A	P	A	Park	E	0.418737	0.205361	0.36169	101.942	0	0.0143369	0.609319	0.376344	19.0986	Puku	Single	11	0.0986629
3.4.	2014	Mid	2	OW	O	I	Green	A	P	A	Park	W	1.21985	5.18573	0.0582445	51.2946	0	0	0.0527066	0.947293	10.8093	Puku	Single	8	0.0996505
13.4.	2014	Mid	0.2	OW	T	S	Green	A	P	A	Park	E	0.748098	0.545784	0.00530516	111.505	0	0.141414	0.59596	0.262626	33.9991	Puku	Single	4	0.100254
3.2.	2014	Early	2	OB	T	I	Green	A	P	A	Park	W	0.245772	3.33612	0.00264846	52.3905	0.00292398	0.130117	0.292398	0.574561	33.9188	Puku	Single	1	0.100862
14.1.	2013	Late	1.3	OW	T	I	Brown	A	P	A	Park	E	0.8101	1.40696	0.281982	85.1515	0	0.042735	0.252137	0.705128	28.8589	Puku	Single	9	0.101708
3.2.	2014	Mid	2	OB	O	I	Brown	A	P	A	Park	W	0.245772	3.33612	0.00264846	52.3905	0.00292398	0.130117	0.292398	0.574561	33.9188	Puku	Mixed	2	0.10181
8.5.	2012	Late	0.4	OW	T	I	Green	A	P	A	Park	W	0.518335	4.75159	0.00785984	31.7195	0	0.155556	0.1	0.744444	43.5982	Puku	Single	1	0.102317
8.5.	2013	Early	0.4	OW	T	I	Green	A	P	A	Park	W	0.518335	4.75159	0.00785984	31.7195	0	0.155556	0.1	0.744444	43.5982	Puku	Single	1	0.102317
13.5.	2015	Late	0.8	OW	T	S	Green	A	A	A	Park	E	0.418737	0.205361	0.36169	101.942	0	0.0143369	0.609319	0.376344	19.0986	Puku	Single	65	0.10239
8.4.	2012	Mid	0.2	OGF	T	S	Green	A	NA	A	Park	W	0.767631	4.52425	0.0396621	31.7195	0	0.010101	0.0353535	0.954545	41.0296	Puku	Single	10	0.102846
3.1.	2013	Mid	1.4	OW	O	S	Brown	P	P	A	Park	W	0.852225	3.28596	0.494959	55.0577	0	0	0.79596	0.20404	13.2006	Puku	Mixed	9	0.103528
13.5.	2015	Late	0.8	OW	T	S	Green	A	A	A	Park	E	0.418737	0.205361	0.36169	101.942	0	0.0143369	0.609319	0.376344	19.0986	Puku	Mixed	4	0.104032
3.2.	2014	Mid	2	OB	O	I	Brown	A	P	A	Park	W	0.245772	3.33612	0.00264846	52.3905	0.00292398	0.130117	0.292398	0.574561	33.9188	Puku	Mixed	3	0.104924
3.1.	2012	Mid	1.4	OW	O	I	Brown	A	NA	A	Park	W	0.852225	3.28596	0.494959	55.0577	0	0	0.79596	0.20404	13.2006	Puku	Mixed	7	0.104936
3.2.	2014	Mid	2	OB	O	I	Brown	A	P	A	Park	W	0.245772	3.33612	0.00264846	52.3905	0.00292398	0.130117	0.292398	0.574561	33.9188	Puku	Single	5	0.105359
3.2.	2013	Late	2	OB	T	I	Brown	A	P	A	Park	W	0.245772	3.33612	0.00264846	52.3905	0.00292398	0.130117	0.292398	0.574561	33.9188	Puku	Mixed	1	0.10615
12.1.	2012	Mid	1.5	OGNF	S	I	Green	A	NA	P	Park	E	6.28444	0.0302396	0.00882865	96.7931	0.0215054	0.0125448	0.157706	0.808244	13.991	Puku	Single	2	0.107017
3.4.	2014	Mid	2	OW	O	I	Green	A	P	A	Park	W	1.21985	5.18573	0.0582445	51.2946	0	0	0.0527066	0.947293	10.8093	Puku	Mixed	7	0.10824
14.1.	2015	Early	1.3	OW	T	I	Brown	A	P	P	Park	E	0.8101	1.40696	0.281982	85.1515	0	0.042735	0.252137	0.705128	28.8589	Puku	Mixed	20	0.108395
13.5.	2013	Early	0.8	OGF	T	S	Green	A	P	A	Park	E	0.418737	0.205361	0.36169	101.942	0	0.0143369	0.609319	0.376344	19.0986	Puku	Single	7	0.10842
13.5.	2013	Early	0.8	OGF	T	S	Green	A	P	A	Park	E	0.418737	0.205361	0.36169	101.942	0	0.0143369	0.609319	0.376344	19.0986	Puku	Single	5	0.108906
14.1.	2015	Late	1.3	OW	T	I	Brown	A	P	A	Park	E	0.8101	1.40696	0.281982	85.1515	0	0.042735	0.252137	0.705128	28.8589	Puku	Mixed	2	0.109082
3.1.	2015	Early	1.4	OW	O	I	Green	A	P	A	Park	W	0.852225	3.28596	0.494959	55.0577	0	0	0.79596	0.20404	13.2006	Puku	Single	1	0.109302
14.1.	2012	Mid	1.3	OW	T	S	Brown	A	NA	A	Park	E	0.8101	1.40696	0.281982	85.1515	0	0.042735	0.252137	0.705128	28.8589	Puku	Single	2	0.109594
15.2.	2014	Mid	2	OW	T	S	Brown	A	A	A	GMA	E	2.39093	0.722759	0.00232474	74.1846	0	0	0.417989	0.582011	22.4795	Puku	Single	1	0.109703
15.4.	2012	Late	0.3	OW	T	I	Green	P	P	A	GMA	E	4.23141	2.50575	0.00348246	74.7619	0	0.119658	0.512821	0.367521	18.8389	Puku	Single	2	0.110298
13.5.	2013	Mid	0.8	OGF	T	S	Green	A	P	A	Park	E	0.418737	0.205361	0.36169	101.942	0	0.0143369	0.609319	0.376344	19.0986	Puku	Mixed	1	0.110368
13.5.	2013	Mid	0.8	OGF	T	S	Green	A	P	A	Park	E	0.418737	0.205361	0.36169	101.942	0	0.0143369	0.609319	0.376344	19.0986	Puku	Single	3	0.111202
8.6.	2013	Mid	0.8	OGF	T	S	Green	A	P	P	Park	W	0.443869	4.45019	0.0858399	31.7195	0	0.358025	0.432099	0.209877	23.6448	Puku	Mixed	7	0.111283
13.5.	2013	Early	0.8	OGF	T	S	Green	A	P	A	Park	E	0.418737	0.205361	0.36169	101.942	0	0.0143369	0.609319	0.376344	19.0986	Puku	Single	4	0.113525
13.5.	2013	Late	0.8	OGF	T	S	Green	A	P	A	Park	E	0.418737	0.205361	0.36169	101.942	0	0.0143369	0.609319	0.376344	19.0986	Puku	Single	2	0.113844
1.11.	2013	Mid	0.2	OB	O	I	Brown	A	P	A	Park	W	1.5122	0.379717	0.0151624	61.4076	0	0.0416667	0.847222	0.111111	15.1793	Puku	Single	2	0.113862
10.12.	2015	Late	0.9	CW	T	I	Brown	A	P	A	GMA	E	0.460125	9.07667	0.708904	40.5181	0	0.0888889	0.473016	0.438095	28.0774	Puku	Mixed	4	0.114907
14.1.	2015	Early	1.3	OW	T	I	Brown	A	P	P	Park	E	0.8101	1.40696	0.281982	85.1515	0	0.042735	0.252137	0.705128	28.8589	Puku	Mixed	6	0.115441
13.4.	2012	Mid	0.2	OW	T	I	Brown	A	NA	A	Park	E	0.748098	0.545784	0.00530516	111.505	0	0.141414	0.59596	0.262626	33.9991	Puku	Mixed	2	0.11594
15.1.	2013	Late	0.5	OB	T	S	Brown	A	A	A	Park	E	2.00641	0.151732	0.00112503	79.2542	0	0	0.545455	0.454545	31.6346	Puku	Single	1	0.116547
13.5.	2015	Late	0.8	OW	T	S	Green	A	A	A	Park	E	0.418737	0.205361	0.36169	101.942	0	0.0143369	0.609319	0.376344	19.0986	Puku	Mixed	30	0.116934
10.10.	2015	Late	0.2	OG	T	I	Brown	A	P	A	GMA	E	1.17141	8.42596	0.113189	40.096	0	0.0909091	0.787879	0.121212	23.723	Puku	Single	1	0.116986
3.4.	2015	Late	2	OB	O	S	Green	A	P	A	Park	W	1.21985	5.18573	0.0582445	51.2946	0	0	0.0527066	0.947293	10.8093	Puku	Single	1	0.116987
13.5.	2013	Late	0.8	OGF	T	S	Green	A	P	A	Park	E	0.418737	0.205361	0.36169	101.942	0	0.0143369	0.609319	0.376344	19.0986	Puku	Mixed	116	0.117986
4.9.	2012	Late	2	OW	S	I	Brown	A	A	A	Park	W	2.09526	7.13491	0.0022702	50.0708	0	0.00152207	0.298326	0.700152	12.7169	Puku	Single	1	0.1188
13.5.	2015	Early	0.8	OGF	T	I	Brown	A	P	A	Park	E	0.418737	0.205361	0.36169	101.942	0	0.0143369	0.609319	0.376344	19.0986	Puku	Single	4	0.119162
15.1.	2013	Late	0.5	OB	T	S	Brown	A	A	A	Park	E	2.00641	0.151732	0.00112503	79.2542	0	0	0.545455	0.454545	31.6346	Puku	Single	1	0.119341
10.9.	2013	Mid	1	OGF	T	I	Green	A	P	P	GMA	E	1.35208	8.33075	0.00374681	40.096	0.015015	0.498498	0.405405	0.0810811	30.1933	Puku	Single	2	0.119774
8.6.	2015	Early	0.8	OGF	T	I	Green	A	P	P	Park	W	0.443869	4.45019	0.0858399	31.7195	0	0.358025	0.432099	0.209877	23.6448	Puku	Single	2	0.120539
8.4.	2015	Late	0.2	OG	T	S	Green	A	P	A	Park	W	0.767631	4.52425	0.0396621	31.7195	0	0.010101	0.0353535	0.954545	41.0296	Puku	Mixed	1	0.120871
6.1.	2015	Early	0.3	OGF	T	I	Green	A	P	P	Park	W	0.5161	0.941114	0.572429	41.8082	0.0505051	0.474747	0.272727	0.20202	51.7271	Puku	Mixed	5	0.121345
14.1.	2013	Early	1.3	OW	T	S	Brown	A	P	P	Park	E	0.8101	1.40696	0.281982	85.1515	0	0.042735	0.252137	0.705128	28.8589	Puku	Single	1	0.121445
3.4.	2013	Early	2	OW	O	I	Brown	A	P	A	Park	W	1.21985	5.18573	0.0582445	51.2946	0	0	0.0527066	0.947293	10.8093	Puku	Single	1	0.122148
3.2.	2014	Early	2	OB	T	I	Green	A	P	A	Park	W	0.245772	3.33612	0.00264846	52.3905	0.00292398	0.130117	0.292398	0.574561	33.9188	Puku	Single	9	0.123432
3.4.	2015	Early	2	OW	O	I	Green	A	P	A	Park	W	1.21985	5.18573	0.0582445	51.2946	0	0	0.0527066	0.947293	10.8093	Puku	Mixed	1	0.125344
3.1.	2013	Mid	1.4	OW	O	S	Brown	P	P	A	Park	W	0.852225	3.28596	0.494959	55.0577	0	0	0.79596	0.20404	13.2006	Puku	Single	3	0.125754
13.1.	2013	Early	1.5	OGF	O	S	Green	A	P	A	Park	E	1.54721	0.174251	0.689309	113.257	0	0	0.323045	0.676955	25.0269	Puku	Single	1	0.126149
1.10.	2014	Mid	0.4	OGF	O	I	Green	A	P	A	Park	W	1.60142	0.499347	0.227421	61.4076	0	0	0.65	0.35	22.7401	Puku	Mixed	6	0.126785
3.4.	2012	Late	2	OW	O	S	Brown	A	P	A	Park	W	1.21985	5.18573	0.0582445	51.2946	0	0	0.0527066	0.947293	10.8093	Puku	Single	2	0.126972
3.4.	2012	Late	2	OW	O	S	Brown	A	P	A	Park	W	1.21985	5.18573	0.0582445	51.2946	0	0	0.0527066	0.947293	10.8093	Puku	Mixed	3	0.126972
3.4.	2014	Early	2	OW	O	I	Green	A	P	A	Park	W	1.21985	5.18573	0.0582445	51.2946	0	0	0.0527066	0.947293	10.8093	Puku	Single	1	0.126972
8.6.	2013	Late	0.8	OGF	T	I	Brown	A	P	A	Park	W	0.443869	4.45019	0.0858399	31.7195	0	0.358025	0.432099	0.209877	23.6448	Puku	Mixed	13	0.127788
13.5.	2015	Early	0.8	OGF	T	I	Brown	A	P	A	Park	E	0.418737	0.205361	0.36169	101.942	0	0.0143369	0.609319	0.376344	19.0986	Puku	Single	5	0.128025
13.5.	2014	Late	0.8	OGF	T	I	Brown	A	P	A	Park	E	0.418737	0.205361	0.36169	101.942	0	0.0143369	0.609319	0.376344	19.0986	Puku	Single	4	0.128468
3.4.	2015	Early	2	OW	O	I	Green	A	P	A	Park	W	1.21985	5.18573	0.0582445	51.2946	0	0	0.0527066	0.947293	10.8093	Puku	Mixed	1	0.128558
13.5.	2014	Early	0.8	OGF	T	I	Green	A	P	P	Park	E	0.418737	0.205361	0.36169	101.942	0	0.0143369	0.609319	0.376344	19.0986	Puku	Mixed	8	0.129142
8.4.	2014	Early	0.2	OGF	T	S	Green	A	P	P	Park	W	0.767631	4.52425	0.0396621	31.7195	0	0.010101	0.0353535	0.954545	41.0296	Puku	Single	3	0.129912
3.4.	2012	Mid	2	OW	O	I	Brown	A	NA	A	Park	W	1.21985	5.18573	0.0582445	51.2946	0	0	0.0527066	0.947293	10.8093	Puku	Mixed	11	0.130635
14.1.	2013	Late	1.3	OW	T	I	Brown	A	P	A	Park	E	0.8101	1.40696	0.281982	85.1515	0	0.042735	0.252137	0.705128	28.8589	Puku	Mixed	1	0.130979
12.1.	2015	Early	1.5	OGNF	T	I	Brown	P	P	P	Park	E	6.28444	0.0302396	0.00882865	96.7931	0.0215054	0.0125448	0.157706	0.808244	13.991	Puku	Single	4	0.130993
14.1.	2015	Early	1.3	OW	T	I	Brown	A	P	P	Park	E	0.8101	1.40696	0.281982	85.1515	0	0.042735	0.252137	0.705128	28.8589	Puku	Mixed	24	0.132502
13.5.	2013	Early	0.8	OGF	T	S	Green	A	P	A	Park	E	0.418737	0.205361	0.36169	101.942	0	0.0143369	0.609319	0.376344	19.0986	Puku	Mixed	2	0.134171
3.4.	2015	Early	2	OW	O	I	Green	A	P	A	Park	W	1.21985	5.18573	0.0582445	51.2946	0	0	0.0527066	0.947293	10.8093	Puku	Single	1	0.134979
14.1.	2013	Early	1.3	OW	T	S	Brown	A	P	P	Park	E	0.8101	1.40696	0.281982	85.1515	0	0.042735	0.252137	0.705128	28.8589	Puku	Single	5	0.13523
8.6.	2012	Mid	0.8	OGF	T	S	Green	A	NA	P	Park	W	0.443869	4.45019	0.0858399	31.7195	0	0.358025	0.432099	0.209877	23.6448	Puku	Single	11	0.136255
13.5.	2012	Mid	0.8	OGF	S	S	Green	A	NA	A	Park	E	0.418737	0.205361	0.36169	101.942	0	0.0143369	0.609319	0.376344	19.0986	Puku	Mixed	9	0.13629
10.8.	2013	Early	0.4	OB	S	L	Brown	A	P	A	GMA	E	1.32179	8.50225	0.00260613	38.2103	0.0175439	0.74269	0.239766	0	25.427	Puku	Single	9	0.137658
4.9.	2014	Mid	2	OW	T	I	Brown	A	P	A	Park	W	2.09526	7.13491	0.0022702	50.0708	0	0.00152207	0.298326	0.700152	12.7169	Puku	Single	1	0.138665
15.1.	2014	Early	0.5	OB	T	I	Brown	A	A	P	Park	E	2.00641	0.151732	0.00112503	79.2542	0	0	0.545455	0.454545	31.6346	Puku	Single	1	0.138752
15.1.	2014	Mid	0.5	OB	T	S	Green	A	P	A	Park	E	2.00641	0.151732	0.00112503	79.2542	0	0	0.545455	0.454545	31.6346	Puku	Single	1	0.138854
13.3.	2013	Late	0.4	OGF	T	S	Green	P	P	A	Park	E	0.990341	0.754313	0.212394	111.505	0	0.0246914	0.962963	0.0123457	22.5129	Puku	Mixed	2	0.139128
13.5.	2013	Early	0.8	OGF	T	S	Green	A	P	A	Park	E	0.418737	0.205361	0.36169	101.942	0	0.0143369	0.609319	0.376344	19.0986	Puku	Mixed	10	0.139755
8.3.	2013	Late	1.6	OW	T	I	Brown	A	P	A	Park	W	1.38916	4.28025	0.0191664	31.9819	0	0	0.0959596	0.90404	17.1965	Puku	Mixed	8	0.1405
11.4.	2012	Late	0.4	OGNF	T	I	Brown	P	A	A	Park	E	5.43173	1.90222	0.00042638	117.58	0	0	0.00529101	0.994709	3.45869	Puku	Single	1	0.140737
3.4.	2013	Late	2	OW	O	I	Brown	A	P	A	Park	W	1.21985	5.18573	0.0582445	51.2946	0	0	0.0527066	0.947293	10.8093	Puku	Single	7	0.140737
12.1.	2015	Late	1.5	OG	T	I	Green	P	P	P	Park	E	6.28444	0.0302396	0.00882865	96.7931	0.0215054	0.0125448	0.157706	0.808244	13.991	Puku	Single	1	0.141
1.10.	2015	Early	0.4	OGF	O	I	Green	A	P	A	Park	W	1.60142	0.499347	0.227421	61.4076	0	0	0.65	0.35	22.7401	Puku	Mixed	30	0.142351
8.4.	2012	Mid	0.2	OGF	T	S	Green	A	NA	A	Park	W	0.767631	4.52425	0.0396621	31.7195	0	0.010101	0.0353535	0.954545	41.0296	Puku	Single	6	0.142797
15.1.	2014	Early	0.5	OB	T	I	Brown	A	A	P	Park	E	2.00641	0.151732	0.00112503	79.2542	0	0	0.545455	0.454545	31.6346	Puku	Mixed	5	0.14281
3.4.	2014	Early	2	OW	O	I	Green	A	P	A	Park	W	1.21985	5.18573	0.0582445	51.2946	0	0	0.0527066	0.947293	10.8093	Puku	Single	6	0.143648
14.1.	2013	Early	1.3	OW	T	S	Brown	A	P	P	Park	E	0.8101	1.40696	0.281982	85.1515	0	0.042735	0.252137	0.705128	28.8589	Puku	Single	4	0.143771
3.4.	2014	Mid	2	OW	O	I	Green	A	P	A	Park	W	1.21985	5.18573	0.0582445	51.2946	0	0	0.0527066	0.947293	10.8093	Puku	Single	3	0.144168
13.5.	2012	Mid	0.8	OGF	S	S	Green	A	NA	A	Park	E	0.418737	0.205361	0.36169	101.942	0	0.0143369	0.609319	0.376344	19.0986	Puku	Single	7	0.144436
12.1.	2013	Late	1.5	OGNF	S	I	Green	A	P	P	Park	E	6.28444	0.0302396	0.00882865	96.7931	0.0215054	0.0125448	0.157706	0.808244	13.991	Puku	Mixed	3	0.145443
3.5.	2013	Mid	0.7	OW	O	I	Brown	A	P	A	Park	W	2.34283	6.03501	1.10478	49.2304	0	0.00673401	0.164983	0.828283	16.0465	Puku	Single	4	0.145809
8.4.	2012	Late	0.2	OGF	T	S	Green	A	P	P	Park	W	0.767631	4.52425	0.0396621	31.7195	0	0.010101	0.0353535	0.954545	41.0296	Puku	Single	2	0.14615
8.4.	2013	Early	0.2	OGF	T	S	Green	A	P	P	Park	W	0.767631	4.52425	0.0396621	31.7195	0	0.010101	0.0353535	0.954545	41.0296	Puku	Single	2	0.14615
10.10.	2014	Early	0.2	OGF	T	I	Green	A	P	P	GMA	E	1.17141	8.42596	0.113189	40.096	0	0.0909091	0.787879	0.121212	23.723	Puku	Mixed	15	0.146156
15.1.	2015	Early	0.5	OB	T	S	Brown	A	A	A	Park	E	2.00641	0.151732	0.00112503	79.2542	0	0	0.545455	0.454545	31.6346	Puku	Single	1	0.146216
8.5.	2012	Late	0.4	OW	T	I	Green	A	P	A	Park	W	0.518335	4.75159	0.00785984	31.7195	0	0.155556	0.1	0.744444	43.5982	Puku	Single	1	0.146556
8.5.	2013	Early	0.4	OW	T	I	Green	A	P	A	Park	W	0.518335	4.75159	0.00785984	31.7195	0	0.155556	0.1	0.744444	43.5982	Puku	Single	1	0.146556
14.1.	2013	Late	1.3	OW	T	I	Brown	A	P	A	Park	E	0.8101	1.40696	0.281982	85.1515	0	0.042735	0.252137	0.705128	28.8589	Puku	Single	12	0.146722
3.3.	2015	Early	0.4	OB	T	I	Green	A	A	A	Park	W	0.434763	4.27452	0.00817895	51.2946	0	0.144444	0.677778	0.177778	24.9406	Puku	Single	2	0.146736
14.1.	2012	Mid	1.3	OW	T	S	Brown	A	NA	A	Park	E	0.8101	1.40696	0.281982	85.1515	0	0.042735	0.252137	0.705128	28.8589	Puku	Single	1	0.146821
13.5.	2013	Early	0.8	OGF	T	S	Green	A	P	A	Park	E	0.418737	0.205361	0.36169	101.942	0	0.0143369	0.609319	0.376344	19.0986	Puku	Single	1	0.148365
3.4.	2013	Mid	2	OW	O	I	Brown	A	P	A	Park	W	1.21985	5.18573	0.0582445	51.2946	0	0	0.0527066	0.947293	10.8093	Puku	Single	6	0.148925
3.5.	2014	Late	0.7	OW	O	I	Brown	A	P	A	Park	W	2.34283	6.03501	1.10478	49.2304	0	0.00673401	0.164983	0.828283	16.0465	Puku	Mixed	11	0.149761
8.4.	2015	Early	0.2	OGF	T	S	Green	A	P	P	Park	W	0.767631	4.52425	0.0396621	31.7195	0	0.010101	0.0353535	0.954545	41.0296	Puku	Single	3	0.150238
8.6.	2012	Mid	0.8	OGF	T	S	Green	A	NA	P	Park	W	0.443869	4.45019	0.0858399	31.7195	0	0.358025	0.432099	0.209877	23.6448	Puku	Mixed	1	0.1505
3.4.	2015	Early	2	OW	O	I	Green	A	P	A	Park	W	1.21985	5.18573	0.0582445	51.2946	0	0	0.0527066	0.947293	10.8093	Puku	Single	3	0.150515
13.5.	2015	Late	0.8	OW	T	S	Green	A	A	A	Park	E	0.418737	0.205361	0.36169	101.942	0	0.0143369	0.609319	0.376344	19.0986	Puku	Mixed	2	0.152362
8.5.	2012	Mid	0.4	OW	T	I	Brown	A	NA	A	Park	W	0.518335	4.75159	0.00785984	31.7195	0	0.155556	0.1	0.744444	43.5982	Puku	Single	1	0.1525
13.4.	2013	Late	0.2	OW	T	S	Green	P	P	A	Park	E	0.748098	0.545784	0.00530516	111.505	0	0.141414	0.59596	0.262626	33.9991	Puku	Mixed	28	0.152649
3.4.	2015	Late	2	OB	O	S	Green	A	P	A	Park	W	1.21985	5.18573	0.0582445	51.2946	0	0	0.0527066	0.947293	10.8093	Puku	Mixed	5	0.154866
13.4.	2014	Mid	0.2	OW	T	S	Green	A	P	A	Park	E	0.748098	0.545784	0.00530516	111.505	0	0.141414	0.59596	0.262626	33.9991	Puku	Single	1	0.155555
13.4.	2012	Late	0.2	OW	T	I	Green	A	P	A	Park	E	0.748098	0.545784	0.00530516	111.505	0	0.141414	0.59596	0.262626	33.9991	Puku	Mixed	9	0.157517
3.4.	2012	Mid	2	OW	O	I	Brown	A	NA	A	Park	W	1.21985	5.18573	0.0582445	51.2946	0	0	0.0527066	0.947293	10.8093	Puku	Single	2	0.158608
1.10.	2013	Mid	0.4	OGF	O	I	Brown	A	P	A	Park	W	1.60142	0.499347	0.227421	61.4076	0	0	0.65	0.35	22.7401	Puku	Single	1	0.159349
3.4.	2012	Late	2	OW	O	S	Brown	A	P	A	Park	W	1.21985	5.18573	0.0582445	51.2946	0	0	0.0527066	0.947293	10.8093	Puku	Single	3	0.15951
3.4.	2015	Late	2	OB	O	S	Green	A	P	A	Park	W	1.21985	5.18573	0.0582445	51.2946	0	0	0.0527066	0.947293	10.8093	Puku	Single	2	0.160468
3.4.	2012	Mid	2	OW	O	I	Brown	A	NA	A	Park	W	1.21985	5.18573	0.0582445	51.2946	0	0	0.0527066	0.947293	10.8093	Puku	Single	2	0.161919
3.4.	2014	Mid	2	OW	O	I	Green	A	P	A	Park	W	1.21985	5.18573	0.0582445	51.2946	0	0	0.0527066	0.947293	10.8093	Puku	Single	1	0.162907
13.3.	2013	Early	0.4	OGF	T	I	Green	A	P	A	Park	E	0.990341	0.754313	0.212394	111.505	0	0.0246914	0.962963	0.0123457	22.5129	Puku	Single	1	0.16301
14.1.	2015	Late	1.3	OW	T	I	Brown	A	P	A	Park	E	0.8101	1.40696	0.281982	85.1515	0	0.042735	0.252137	0.705128	28.8589	Puku	Single	1	0.163054
15.1.	2015	Early	0.5	OB	T	S	Brown	A	A	A	Park	E	2.00641	0.151732	0.00112503	79.2542	0	0	0.545455	0.454545	31.6346	Puku	Single	1	0.163934
8.6.	2015	Late	0.8	OGF	T	I	Green	A	P	A	Park	W	0.443869	4.45019	0.0858399	31.7195	0	0.358025	0.432099	0.209877	23.6448	Puku	Single	8	0.164835
13.3.	2013	Early	0.4	OGF	T	I	Green	A	P	A	Park	E	0.990341	0.754313	0.212394	111.505	0	0.0246914	0.962963	0.0123457	22.5129	Puku	Single	2	0.165039
13.5.	2014	Late	0.8	OGF	T	I	Brown	A	P	A	Park	E	0.418737	0.205361	0.36169	101.942	0	0.0143369	0.609319	0.376344	19.0986	Puku	Mixed	67	0.165466
8.6.	2014	Late	0.8	OGF	T	I	Green	A	P	A	Park	W	0.443869	4.45019	0.0858399	31.7195	0	0.358025	0.432099	0.209877	23.6448	Puku	Single	4	0.165466
12.1.	2013	Early	1.5	OGNF	S	I	Green	P	P	P	Park	E	6.28444	0.0302396	0.00882865	96.7931	0.0215054	0.0125448	0.157706	0.808244	13.991	Puku	Single	3	0.167846
3.4.	2012	Late	2	OW	O	S	Brown	A	P	A	Park	W	1.21985	5.18573	0.0582445	51.2946	0	0	0.0527066	0.947293	10.8093	Puku	Single	4	0.168071
13.5.	2015	Late	0.8	OW	T	S	Green	A	A	A	Park	E	0.418737	0.205361	0.36169	101.942	0	0.0143369	0.609319	0.376344	19.0986	Puku	Mixed	3	0.168107
13.5.	2013	Early	0.8	OGF	T	S	Green	A	P	A	Park	E	0.418737	0.205361	0.36169	101.942	0	0.0143369	0.609319	0.376344	19.0986	Puku	Mixed	6	0.169586
8.4.	2013	Mid	0.2	OGF	T	S	Green	A	P	A	Park	W	0.767631	4.52425	0.0396621	31.7195	0	0.010101	0.0353535	0.954545	41.0296	Puku	Mixed	2	0.169706
3.4.	2012	Late	2	OW	O	S	Brown	A	P	A	Park	W	1.21985	5.18573	0.0582445	51.2946	0	0	0.0527066	0.947293	10.8093	Puku	Single	3	0.170068
15.2.	2013	Early	2	OW	T	I	Brown	A	P	A	GMA	E	2.39093	0.722759	0.00232474	74.1846	0	0	0.417989	0.582011	22.4795	Puku	Single	1	0.173338
7.2.	2014	Late	0.8	OGF	O	S	Brown	A	A	A	Park	W	0.58314	2.08442	0.166728	38.0111	0.00600601	0.0720721	0.687688	0.234234	29.7238	Puku	Single	1	0.174
13.3.	2015	Late	0.4	OG	T	S	Brown	A	P	A	Park	E	0.990341	0.754313	0.212394	111.505	0	0.0246914	0.962963	0.0123457	22.5129	Puku	Mixed	1	0.174322
13.3.	2013	Mid	0.4	OGF	T	I	Green	A	P	A	Park	E	0.990341	0.754313	0.212394	111.505	0	0.0246914	0.962963	0.0123457	22.5129	Puku	Single	1	0.175749
13.5.	2012	Late	0.8	OGF	T	I	Green	A	P	A	Park	E	0.418737	0.205361	0.36169	101.942	0	0.0143369	0.609319	0.376344	19.0986	Puku	Mixed	41	0.177612
10.9.	2013	Mid	1	OGF	T	I	Green	A	P	P	GMA	E	1.35208	8.33075	0.00374681	40.096	0.015015	0.498498	0.405405	0.0810811	30.1933	Puku	Single	6	0.178
3.4.	2012	Late	2	OW	O	S	Brown	A	P	A	Park	W	1.21985	5.18573	0.0582445	51.2946	0	0	0.0527066	0.947293	10.8093	Puku	Single	10	0.178053
10.10.	2014	Early	0.2	OGF	T	I	Green	A	P	P	GMA	E	1.17141	8.42596	0.113189	40.096	0	0.0909091	0.787879	0.121212	23.723	Puku	Mixed	2	0.178938
3.4.	2013	Mid	2	OW	O	I	Brown	A	P	A	Park	W	1.21985	5.18573	0.0582445	51.2946	0	0	0.0527066	0.947293	10.8093	Puku	Single	5	0.18
8.4.	2012	Mid	0.2	OGF	T	S	Green	A	NA	A	Park	W	0.767631	4.52425	0.0396621	31.7195	0	0.010101	0.0353535	0.954545	41.0296	Puku	Single	2	0.181909
3.1.	2013	Late	1.4	OW	O	I	Brown	A	P	A	Park	W	0.852225	3.28596	0.494959	55.0577	0	0	0.79596	0.20404	13.2006	Puku	Single	1	0.184356
14.1.	2013	Early	1.3	OW	T	S	Brown	A	P	P	Park	E	0.8101	1.40696	0.281982	85.1515	0	0.042735	0.252137	0.705128	28.8589	Puku	Single	6	0.18502
13.2.	2013	Mid	0.8	OB	T	I	Brown	P	P	A	Park	E	1.39166	0.751422	0.645627	111.505	0	0.11746	0.31746	0.565079	26.6477	Puku	Single	4	0.188016
3.4.	2012	Late	2	OW	O	S	Brown	A	P	A	Park	W	1.21985	5.18573	0.0582445	51.2946	0	0	0.0527066	0.947293	10.8093	Puku	Single	2	0.188061
13.5.	2013	Mid	0.8	OGF	T	S	Green	A	P	A	Park	E	0.418737	0.205361	0.36169	101.942	0	0.0143369	0.609319	0.376344	19.0986	Puku	Single	6	0.1905
4.9.	2012	Mid	2	OW	S	I	Brown	A	NA	A	Park	W	2.09526	7.13491	0.0022702	50.0708	0	0.00152207	0.298326	0.700152	12.7169	Puku	Single	5	0.191726
3.2.	2014	Mid	2	OB	O	I	Brown	A	P	A	Park	W	0.245772	3.33612	0.00264846	52.3905	0.00292398	0.130117	0.292398	0.574561	33.9188	Puku	Single	3	0.193924
3.4.	2014	Late	2	OW	O	I	Green	A	P	A	Park	W	1.21985	5.18573	0.0582445	51.2946	0	0	0.0527066	0.947293	10.8093	Puku	Mixed	5	0.194258
3.4.	2014	Mid	2	OW	O	I	Green	A	P	A	Park	W	1.21985	5.18573	0.0582445	51.2946	0	0	0.0527066	0.947293	10.8093	Puku	Mixed	3	0.200754
4.7.	2012	Mid	0.6	CB	T	I	Brown	A	NA	A	Park	W	2.34131	5.8617	0.00585006	50.1782	0	0	0.0707071	0.929293	7.4074	Puku	Single	2	0.20265
13.5.	2012	Mid	0.8	OGF	S	S	Green	A	NA	A	Park	E	0.418737	0.205361	0.36169	101.942	0	0.0143369	0.609319	0.376344	19.0986	Puku	Single	13	0.203005
14.1.	2013	Mid	1.3	OW	T	S	Brown	A	P	A	Park	E	0.8101	1.40696	0.281982	85.1515	0	0.042735	0.252137	0.705128	28.8589	Puku	Mixed	5	0.203013
8.6.	2015	Early	0.8	OGF	T	I	Green	A	P	P	Park	W	0.443869	4.45019	0.0858399	31.7195	0	0.358025	0.432099	0.209877	23.6448	Puku	Single	30	0.204788
8.6.	2012	Mid	0.8	OGF	T	S	Green	A	NA	P	Park	W	0.443869	4.45019	0.0858399	31.7195	0	0.358025	0.432099	0.209877	23.6448	Puku	Single	2	0.205
3.4.	2013	Mid	2	OW	O	I	Brown	A	P	A	Park	W	1.21985	5.18573	0.0582445	51.2946	0	0	0.0527066	0.947293	10.8093	Puku	Single	1	0.206247
4.9.	2012	Mid	2	OW	S	I	Brown	A	NA	A	Park	W	2.09526	7.13491	0.0022702	50.0708	0	0.00152207	0.298326	0.700152	12.7169	Puku	Single	12	0.207478
4.9.	2012	Mid	2	OW	S	I	Brown	A	NA	A	Park	W	2.09526	7.13491	0.0022702	50.0708	0	0.00152207	0.298326	0.700152	12.7169	Puku	Single	11	0.21172
13.5.	2014	Mid	0.8	OGF	T	S	Green	A	P	A	Park	E	0.418737	0.205361	0.36169	101.942	0	0.0143369	0.609319	0.376344	19.0986	Puku	Mixed	2	0.213236
10.10.	2015	Late	0.2	OG	T	I	Brown	A	P	A	GMA	E	1.17141	8.42596	0.113189	40.096	0	0.0909091	0.787879	0.121212	23.723	Puku	Single	4	0.218578
14.1.	2013	Early	1.3	OW	T	S	Brown	A	P	P	Park	E	0.8101	1.40696	0.281982	85.1515	0	0.042735	0.252137	0.705128	28.8589	Puku	Single	1	0.219326
1.10.	2014	Mid	0.4	OGF	O	I	Green	A	P	A	Park	W	1.60142	0.499347	0.227421	61.4076	0	0	0.65	0.35	22.7401	Puku	Mixed	1	0.221638
13.5.	2013	Early	0.8	OGF	T	S	Green	A	P	A	Park	E	0.418737	0.205361	0.36169	101.942	0	0.0143369	0.609319	0.376344	19.0986	Puku	Single	5	0.222264
10.9.	2015	Late	1	OG	T	I	Green	A	P	A	GMA	E	1.35208	8.33075	0.00374681	40.096	0.015015	0.498498	0.405405	0.0810811	30.1933	Puku	Single	1	0.223794
3.4.	2012	Late	2	OW	O	S	Brown	A	P	A	Park	W	1.21985	5.18573	0.0582445	51.2946	0	0	0.0527066	0.947293	10.8093	Puku	Single	1	0.226327
3.4.	2012	Mid	2	OW	O	I	Brown	A	NA	A	Park	W	1.21985	5.18573	0.0582445	51.2946	0	0	0.0527066	0.947293	10.8093	Puku	Single	32	0.227865
8.6.	2013	Mid	0.8	OGF	T	S	Green	A	P	P	Park	W	0.443869	4.45019	0.0858399	31.7195	0	0.358025	0.432099	0.209877	23.6448	Puku	Single	4	0.228386
13.5.	2013	Mid	0.8	OGF	T	S	Green	A	P	A	Park	E	0.418737	0.205361	0.36169	101.942	0	0.0143369	0.609319	0.376344	19.0986	Puku	Mixed	24	0.229237
3.2.	2013	Early	2	OB	T	I	Green	A	P	A	Park	W	0.245772	3.33612	0.00264846	52.3905	0.00292398	0.130117	0.292398	0.574561	33.9188	Puku	Mixed	7	0.230225
3.1.	2015	Late	1.4	OW	O	S	Brown	A	P	A	Park	W	0.852225	3.28596	0.494959	55.0577	0	0	0.79596	0.20404	13.2006	Puku	Mixed	18	0.230225
14.1.	2012	Mid	1.3	OW	T	S	Brown	A	NA	A	Park	E	0.8101	1.40696	0.281982	85.1515	0	0.042735	0.252137	0.705128	28.8589	Puku	Single	1	0.233044
14.1.	2014	Early	1.3	OW	T	I	Green	A	P	P	Park	E	0.8101	1.40696	0.281982	85.1515	0	0.042735	0.252137	0.705128	28.8589	Puku	Mixed	16	0.236354
7.2.	2012	Late	0.8	OGF	O	S	Brown	A	P	A	Park	W	0.58314	2.08442	0.166728	38.0111	0.00600601	0.0720721	0.687688	0.234234	29.7238	Puku	Single	1	0.236432
7.2.	2013	Early	0.8	OGF	O	S	Brown	A	P	A	Park	W	0.58314	2.08442	0.166728	38.0111	0.00600601	0.0720721	0.687688	0.234234	29.7238	Puku	Single	1	0.236432
3.4.	2015	Late	2	OB	O	S	Green	A	P	A	Park	W	1.21985	5.18573	0.0582445	51.2946	0	0	0.0527066	0.947293	10.8093	Puku	Single	18	0.239755
1.10.	2014	Late	0.4	OGF	O	S	Brown	A	P	A	Park	W	1.60142	0.499347	0.227421	61.4076	0	0	0.65	0.35	22.7401	Puku	Single	2	0.240141
1.10.	2013	Late	0.4	OGF	O	I	Brown	A	A	A	Park	W	1.60142	0.499347	0.227421	61.4076	0	0	0.65	0.35	22.7401	Puku	Single	3	0.245541
13.5.	2014	Mid	0.8	OGF	T	S	Green	A	P	A	Park	E	0.418737	0.205361	0.36169	101.942	0	0.0143369	0.609319	0.376344	19.0986	Puku	Mixed	18	0.246778
10.6.	2012	Mid	2	OW	T	I	Brown	A	NA	P	GMA	E	1.94247	5.9989	0.0587945	40.3269	0.00775194	0.0852713	0.364341	0.542636	21.7304	Puku	Mixed	2	0.25157
13.4.	2012	Late	0.2	OW	T	I	Green	A	P	A	Park	E	0.748098	0.545784	0.00530516	111.505	0	0.141414	0.59596	0.262626	33.9991	Puku	Mixed	20	0.255596
1.9.	2013	Mid	1.3	CB	O	S	Brown	A	P	A	Park	W	1.9872	0.898338	0.192598	58.1672	0	0.285403	0.398693	0.315904	37.2411	Puku	Single	2	0.25721
8.5.	2013	Mid	0.4	OW	T	I	Brown	A	P	A	Park	W	0.518335	4.75159	0.00785984	31.7195	0	0.155556	0.1	0.744444	43.5982	Puku	Single	16	0.25866
3.2.	2014	Late	2	OB	T	S	Green	A	P	A	Park	W	0.245772	3.33612	0.00264846	52.3905	0.00292398	0.130117	0.292398	0.574561	33.9188	Puku	Single	4	0.260455
8.3.	2012	Late	1.6	OW	T	I	Green	A	P	A	Park	W	1.38916	4.28025	0.0191664	31.9819	0	0	0.0959596	0.90404	17.1965	Puku	Single	1	0.260974
8.3.	2013	Early	1.6	OW	T	I	Green	A	P	A	Park	W	1.38916	4.28025	0.0191664	31.9819	0	0	0.0959596	0.90404	17.1965	Puku	Single	1	0.260974
4.9.	2012	Mid	2	OW	S	I	Brown	A	NA	A	Park	W	2.09526	7.13491	0.0022702	50.0708	0	0.00152207	0.298326	0.700152	12.7169	Puku	Single	1	0.263452
4.9.	2012	Late	2	OW	S	I	Brown	A	A	A	Park	W	2.09526	7.13491	0.0022702	50.0708	0	0.00152207	0.298326	0.700152	12.7169	Puku	Single	1	0.26374
4.9.	2014	Late	2	OW	T	I	Brown	A	A	A	Park	W	2.09526	7.13491	0.0022702	50.0708	0	0.00152207	0.298326	0.700152	12.7169	Puku	Single	1	0.264993
4.9.	2014	Early	2	OW	T	I	Brown	A	P	A	Park	W	2.09526	7.13491	0.0022702	50.0708	0	0.00152207	0.298326	0.700152	12.7169	Puku	Single	5	0.265
3.4.	2012	Late	2	OW	O	S	Brown	A	P	A	Park	W	1.21985	5.18573	0.0582445	51.2946	0	0	0.0527066	0.947293	10.8093	Puku	Single	5	0.266875
3.4.	2012	Late	2	OW	O	S	Brown	A	P	A	Park	W	1.21985	5.18573	0.0582445	51.2946	0	0	0.0527066	0.947293	10.8093	Puku	Mixed	1	0.268739
4.10.	2013	Early	0.6	OW	T	I	Green	A	P	A	Park	W	1.02048	8.00004	0.000957602	49.6758	0	0	0.361111	0.638889	19.3764	Puku	Single	1	0.270459
13.5.	2013	Mid	0.8	OGF	T	S	Green	A	P	A	Park	E	0.418737	0.205361	0.36169	101.942	0	0.0143369	0.609319	0.376344	19.0986	Puku	Mixed	21	0.270917
10.10.	2014	Late	0.2	OGF	T	I	Brown	A	P	A	GMA	E	1.17141	8.42596	0.113189	40.096	0	0.0909091	0.787879	0.121212	23.723	Puku	Single	7	0.271892
3.4.	2013	Mid	2	OW	O	I	Brown	A	P	A	Park	W	1.21985	5.18573	0.0582445	51.2946	0	0	0.0527066	0.947293	10.8093	Puku	Mixed	7	0.273185
13.3.	2013	Late	0.4	OGF	T	S	Green	P	P	A	Park	E	0.990341	0.754313	0.212394	111.505	0	0.0246914	0.962963	0.0123457	22.5129	Puku	Mixed	16	0.274577
13.4.	2014	Mid	0.2	OW	T	S	Green	A	P	A	Park	E	0.748098	0.545784	0.00530516	111.505	0	0.141414	0.59596	0.262626	33.9991	Puku	Mixed	5	0.282543
3.4.	2014	Early	2	OW	O	I	Green	A	P	A	Park	W	1.21985	5.18573	0.0582445	51.2946	0	0	0.0527066	0.947293	10.8093	Puku	Single	2	0.283248
8.3.	2015	Late	1.6	OW	T	I	Brown	A	P	A	Park	W	1.38916	4.28025	0.0191664	31.9819	0	0	0.0959596	0.90404	17.1965	Puku	Mixed	5	0.285
1.10.	2014	Mid	0.4	OGF	O	I	Green	A	P	A	Park	W	1.60142	0.499347	0.227421	61.4076	0	0	0.65	0.35	22.7401	Puku	Single	7	0.291246
13.5.	2014	Mid	0.8	OGF	T	S	Green	A	P	A	Park	E	0.418737	0.205361	0.36169	101.942	0	0.0143369	0.609319	0.376344	19.0986	Puku	Mixed	3	0.294828
8.6.	2014	Mid	0.8	OGF	T	S	Brown	A	P	P	Park	W	0.443869	4.45019	0.0858399	31.7195	0	0.358025	0.432099	0.209877	23.6448	Puku	Mixed	23	0.301128
8.4.	2013	Early	0.2	OGF	T	S	Green	A	P	P	Park	W	0.767631	4.52425	0.0396621	31.7195	0	0.010101	0.0353535	0.954545	41.0296	Puku	Mixed	5	0.301717
8.4.	2012	Late	0.2	OGF	T	S	Green	A	P	P	Park	W	0.767631	4.52425	0.0396621	31.7195	0	0.010101	0.0353535	0.954545	41.0296	Puku	Mixed	5	0.301717
4.9.	2013	Early	2	OW	T	I	Green	A	P	A	Park	W	2.09526	7.13491	0.0022702	50.0708	0	0.00152207	0.298326	0.700152	12.7169	Puku	Single	3	0.306183
1.10.	2013	Mid	0.4	OGF	O	I	Brown	A	P	A	Park	W	1.60142	0.499347	0.227421	61.4076	0	0	0.65	0.35	22.7401	Puku	Single	4	0.306884
13.5.	2015	Late	0.8	OW	T	S	Green	A	A	A	Park	E	0.418737	0.205361	0.36169	101.942	0	0.0143369	0.609319	0.376344	19.0986	Puku	Mixed	19	0.323491
13.5.	2013	Mid	0.8	OGF	T	S	Green	A	P	A	Park	E	0.418737	0.205361	0.36169	101.942	0	0.0143369	0.609319	0.376344	19.0986	Puku	Single	16	0.327874
3.3.	2014	Early	0.4	OB	T	I	Green	A	P	P	Park	W	0.434763	4.27452	0.00817895	51.2946	0	0.144444	0.677778	0.177778	24.9406	Puku	Single	3	0.329901
1.10.	2012	Mid	0.4	OGF	O	I	Brown	A	P	A	Park	W	1.60142	0.499347	0.227421	61.4076	0	0	0.65	0.35	22.7401	Puku	Single	1	0.339948
8.3.	2012	Late	1.6	OW	T	I	Green	A	P	A	Park	W	1.38916	4.28025	0.0191664	31.9819	0	0	0.0959596	0.90404	17.1965	Puku	Single	5	0.341401
8.3.	2013	Early	1.6	OW	T	I	Green	A	P	A	Park	W	1.38916	4.28025	0.0191664	31.9819	0	0	0.0959596	0.90404	17.1965	Puku	Single	5	0.341401
1.9.	2013	Mid	1.3	CB	O	S	Brown	A	P	A	Park	W	1.9872	0.898338	0.192598	58.1672	0	0.285403	0.398693	0.315904	37.2411	Puku	Single	1	0.344
1.10.	2012	Mid	0.4	OGF	O	I	Brown	A	P	A	Park	W	1.60142	0.499347	0.227421	61.4076	0	0	0.65	0.35	22.7401	Puku	Single	8	0.348142
3.4.	2012	Late	2	OW	O	S	Brown	A	P	A	Park	W	1.21985	5.18573	0.0582445	51.2946	0	0	0.0527066	0.947293	10.8093	Puku	Single	1	0.356628
3.4.	2013	Early	2	OW	O	I	Brown	A	P	A	Park	W	1.21985	5.18573	0.0582445	51.2946	0	0	0.0527066	0.947293	10.8093	Puku	Single	1	0.358789
8.4.	2013	Mid	0.2	OGF	T	S	Green	A	P	A	Park	W	0.767631	4.52425	0.0396621	31.7195	0	0.010101	0.0353535	0.954545	41.0296	Puku	Single	2	0.363607
15.1.	2014	Mid	0.5	OB	T	S	Green	A	P	A	Park	E	2.00641	0.151732	0.00112503	79.2542	0	0	0.545455	0.454545	31.6346	Puku	Single	4	0.369493
15.1.	2014	Mid	0.5	OB	T	S	Green	A	P	A	Park	E	2.00641	0.151732	0.00112503	79.2542	0	0	0.545455	0.454545	31.6346	Puku	Single	9	0.369944
1.10.	2014	Early	0.4	OGF	O	L	Green	A	P	A	Park	W	1.60142	0.499347	0.227421	61.4076	0	0	0.65	0.35	22.7401	Puku	Single	30	0.373066
3.4.	2013	Late	2	OW	O	I	Brown	A	P	A	Park	W	1.21985	5.18573	0.0582445	51.2946	0	0	0.0527066	0.947293	10.8093	Puku	Single	1	0.374584
3.4.	2015	Early	2	OW	O	I	Green	A	P	A	Park	W	1.21985	5.18573	0.0582445	51.2946	0	0	0.0527066	0.947293	10.8093	Puku	Mixed	10	0.374607
1.6.	2012	Mid	1.2	CB	O	S	Green	A	NA	P	Park	W	3.78308	2.77844	0.306733	50.1415	0.222222	0.586563	0.183463	0.00775194	37.6062	Puku	Mixed	2	0.378014
3.4.	2013	Early	2	OW	O	I	Brown	A	P	A	Park	W	1.21985	5.18573	0.0582445	51.2946	0	0	0.0527066	0.947293	10.8093	Puku	Single	11	0.385763
8.3.	2012	Late	1.6	OW	T	I	Green	A	P	A	Park	W	1.38916	4.28025	0.0191664	31.9819	0	0	0.0959596	0.90404	17.1965	Puku	Mixed	5	0.386057
8.3.	2013	Early	1.6	OW	T	I	Green	A	P	A	Park	W	1.38916	4.28025	0.0191664	31.9819	0	0	0.0959596	0.90404	17.1965	Puku	Mixed	5	0.386057
3.4.	2013	Mid	2	OW	O	I	Brown	A	P	A	Park	W	1.21985	5.18573	0.0582445	51.2946	0	0	0.0527066	0.947293	10.8093	Puku	Mixed	5	0.387979
12.1.	2014	Mid	1.5	OGNF	S	I	Green	A	P	P	Park	E	6.28444	0.0302396	0.00882865	96.7931	0.0215054	0.0125448	0.157706	0.808244	13.991	Puku	Single	9	0.389748
13.3.	2014	Mid	0.4	OGF	T	S	Green	A	P	A	Park	E	0.990341	0.754313	0.212394	111.505	0	0.0246914	0.962963	0.0123457	22.5129	Puku	Mixed	1	0.398343
15.2.	2014	Mid	2	OW	T	S	Brown	A	A	A	GMA	E	2.39093	0.722759	0.00232474	74.1846	0	0	0.417989	0.582011	22.4795	Puku	Single	1	0.399492

## Sheet: Warthog
Transect Segment	Year	Season	Length (km)	Vegetation/Density Class	Segment Path Type	Grass Height	Grass Color	Burn	Grassy Lagoon	Water	Area	Side of River	Distance to the Luangwa	Distance to Seasonal Stream	Distance to Roads	Lion UD	% Closed Scrubland	% Closed Woodland	% Open Woodland	% Open Grassland	Edge Density (km/km2)	Species	Herd Composition	Group Size	Distance
12.1.	2012	Late	1.5	OGNF	S	I	Green	A	A	P	Park	E	6.28444	0.0302396	0.00882865	96.7931	0.0215054	0.0125448	0.157706	0.808244	13.991	Warthog	Mixed	1	0
2.4.	2012	Late	2	OW	T	L	Green	P	P	A	Park	W	13.3388	0.265668	0.0385422	9.97319	0.0679739	0.644444	0.219608	0.0679739	29.6048	Warthog	Single	2	0
2.1.	2012	Mid	1.5	CW	T	I	Green	P	NA	P	Park	W	11.7327	0.734326	0.436542	19.7455	0.0218855	0.787879	0.186869	0.003367	21.5029	Warthog	Single	2	0
3.4.	2013	Early	2	OW	O	I	Brown	A	P	A	Park	W	1.21985	5.18573	0.0582445	51.2946	0	0	0.0527066	0.947293	10.8093	Warthog	Single	1	0
4.6.	2013	Early	1.2	CB	T	I	Green	A	P	A	Park	W	1.89383	5.27071	0.00108218	49.9394	0	0.111111	0.424036	0.464853	32.3331	Warthog	Single	1	0
6.4.	2013	Late	2	CW	T	I	Brown	A	A	A	Park	W	3.06341	0.245259	0.00298054	34.5186	0.0470588	0.413072	0.194771	0.345098	25.578	Warthog	Single	4	0
1.2.	2013	Mid	2	OW	T	I	Green	P	P	P	Park	W	8.72497	2.02867	0.0505315	29.3928	0	0.496879	0.47191	0.031211	32.5763	Warthog	Mixed	6	0
4.6.	2013	Mid	1.2	CB	T	L	Brown	A	P	A	Park	W	1.89383	5.27071	0.00108218	49.9394	0	0.111111	0.424036	0.464853	32.3331	Warthog	Single	1	0
3.10.	2014	Late	0.5	OB	O	I	Green	P	A	A	Park	W	5.08641	3.95944	0.765517	43.7306	0.010582	0.0740741	0.698413	0.216931	31.7352	Warthog	Single	1	0
6.3.	2014	Late	1.3	CB	T	I	Brown	P	A	A	Park	W	1.83046	0.438421	0.000854877	37.0054	0.0113379	0.206349	0.399093	0.38322	27.3226	Warthog	Mixed	2	0
7.2.	2014	Mid	0.8	OGF	O	S	Brown	A	P	A	Park	W	0.58314	2.08442	0.166728	38.0111	0.00600601	0.0720721	0.687688	0.234234	29.7238	Warthog	Single	1	0
8.4.	2014	Mid	0.2	OGF	T	S	Brown	A	P	A	Park	W	0.767631	4.52425	0.0396621	31.7195	0	0.010101	0.0353535	0.954545	41.0296	Warthog	Mixed	3	0
8.5.	2014	Mid	0.4	OW	T	S	Brown	A	A	P	Park	W	0.518335	4.75159	0.00785984	31.7195	0	0.155556	0.1	0.744444	43.5982	Warthog	Single	3	0
1.6.	2015	Late	1.2	CB	O	I	Brown	A	P	A	Park	W	3.78308	2.77844	0.306733	50.1415	0.222222	0.586563	0.183463	0.00775194	37.6062	Warthog	Single	7	0
3.1.	2015	Late	1.4	OW	O	S	Brown	A	P	A	Park	W	0.852225	3.28596	0.494959	55.0577	0	0	0.79596	0.20404	13.2006	Warthog	Single	1	0
12.1.	2013	Late	1.5	OGNF	S	I	Green	A	P	P	Park	E	6.28444	0.0302396	0.00882865	96.7931	0.0215054	0.0125448	0.157706	0.808244	13.991	Warthog	Single	4	0.00509533
1.2.	2012	Mid	2	OW	T	I	Green	P	P	P	Park	W	8.72497	2.02867	0.0505315	29.3928	0	0.496879	0.47191	0.031211	32.5763	Warthog	Mixed	4	0.00516513
6.8.	2013	Late	2	CW	T	I	Green	P	A	A	Park	W	10.4023	3.46799	0.0279808	12.2615	0.249639	0.656566	0.0937951	0	22.4903	Warthog	Single	3	0.00589801
3.13.	2013	Late	2	CB	O	I	Green	P	P	P	Park	W	6.59142	1.23928	0.67622	37.3192	0.136856	0.600271	0.241192	0.0216802	26.3906	Warthog	Single	1	0.00667831
3.13.	2014	Early	2	CB	O	I	Brown	P	A	A	Park	W	6.59142	1.23928	0.67622	37.3192	0.136856	0.600271	0.241192	0.0216802	26.3906	Warthog	Single	4	0.00689093
12.1.	2013	Late	1.5	OGNF	S	I	Green	A	P	P	Park	E	6.28444	0.0302396	0.00882865	96.7931	0.0215054	0.0125448	0.157706	0.808244	13.991	Warthog	Single	3	0.00915135
4.1.	2013	Late	1	CB	T	L	Brown	A	A	A	Park	W	2.68666	0.730334	0.00279185	46.1385	0	0.423423	0.474474	0.102102	31.1951	Warthog	Single	3	0.00945613
3.13.	2014	Late	2	CB	O	I	Green	P	P	A	Park	W	6.59142	1.23928	0.67622	37.3192	0.136856	0.600271	0.241192	0.0216802	26.3906	Warthog	Single	1	0.0105752
10.3.	2013	Late	1.3	OW	O	I	Brown	P	P	A	GMA	E	3.21946	3.96307	1.58522	37.4611	0	0.0493827	0.853909	0.0967078	13.1687	Warthog	Single	2	0.0115
2.2.	2012	Late	0.9	OW	T	I	Green	P	P	P	Park	W	12.5506	0.0781624	0.00378306	17.5772	0.0116959	0.423977	0.315789	0.248538	30.0328	Warthog	Single	3	0.0123583
11.2.	2014	Late	0.5	OGNF	T	I	Brown	P	A	A	Park	E	6.82463	3.48191	0.00199958	119.103	0	0	0.0821256	0.917874	16.591	Warthog	Single	1	0.0143648
6.2.	2012	Mid	2	OB	T	I	Brown	A	NA	A	Park	W	1.32538	0.02308	0.0806287	39.5782	0.0651852	0.374815	0.222222	0.337778	45.5233	Warthog	Mixed	4	0.0147069
4.2.	2015	Early	2	OB	T	S	Brown	A	P	P	Park	W	2.98843	1.97283	0.00768059	49.1359	0	0.0182841	0.341772	0.639944	23.2297	Warthog	Single	2	0.0147527
11.2.	2013	Early	0.5	OGNF	T	I	Green	P	P	A	Park	E	6.82463	3.48191	0.00199958	119.103	0	0	0.0821256	0.917874	16.591	Warthog	Single	2	0.0149337
2.1.	2013	Early	1.5	CW	T	L	Green	P	P	P	Park	W	11.7327	0.734326	0.436542	19.7455	0.0218855	0.787879	0.186869	0.003367	21.5029	Warthog	Single	2	0.0149361
3.12.	2013	Late	1.6	CB	O	L	Green	P	P	P	Park	W	5.63902	2.67026	2.04938	41.82	0	0.079096	0.612053	0.308851	29.6256	Warthog	Single	1	0.0150961
1.5.	2014	Mid	1	OB	O	I	Green	P	A	A	Park	W	4.45844	2.59083	0.267691	46.6441	0	0.436314	0.439024	0.124661	38.612	Warthog	Single	1	0.017101
2.4.	2013	Late	2	OW	T	I	Green	P	P	A	Park	W	13.3388	0.265668	0.0385422	9.97319	0.0679739	0.644444	0.219608	0.0679739	29.6048	Warthog	Single	2	0.0176725
1.1.	2014	Mid	2	OW	T	L	Green	P	P	P	Park	W	10.5202	2.05182	0.00200967	21.387	0	0.531835	0.459426	0.00873908	36.8045	Warthog	Single	1	0.0188091
3.6.	2013	Early	2	OB	O	I	Green	A	P	P	Park	W	3.46318	6.94119	2.22338	48.1142	0.034188	0.14359	0.355556	0.466667	27.6476	Warthog	Single	1	0.0189197
1.2.	2014	Late	2	OW	T	I	Green	P	P	P	Park	W	8.72497	2.02867	0.0505315	29.3928	0	0.496879	0.47191	0.031211	32.5763	Warthog	Single	2	0.0193451
12.1.	2013	Early	1.5	OGNF	S	I	Green	P	P	P	Park	E	6.28444	0.0302396	0.00882865	96.7931	0.0215054	0.0125448	0.157706	0.808244	13.991	Warthog	Single	6	0.0193969
1.2.	2014	Late	2	OW	T	I	Green	P	P	P	Park	W	8.72497	2.02867	0.0505315	29.3928	0	0.496879	0.47191	0.031211	32.5763	Warthog	Single	1	0.019607
12.1.	2013	Mid	1.5	OGNF	T	I	Brown	P	P	P	Park	E	6.28444	0.0302396	0.00882865	96.7931	0.0215054	0.0125448	0.157706	0.808244	13.991	Warthog	Single	3	0.0207055
1.9.	2014	Early	1.3	CB	O	I	Green	A	P	A	Park	W	1.9872	0.898338	0.192598	58.1672	0	0.285403	0.398693	0.315904	37.2411	Warthog	Single	3	0.0212375
3.8.	2014	Mid	1.2	OB	O	L	Green	A	P	A	Park	W	4.85155	5.55096	0.835584	45.4044	0	0.0456349	0.0575397	0.896825	9.78894	Warthog	Single	1	0.0227761
1.5.	2014	Late	1	OB	O	S	Green	P	P	P	Park	W	4.45844	2.59083	0.267691	46.6441	0	0.436314	0.439024	0.124661	38.612	Warthog	Single	2	0.0242327
6.2.	2015	Late	2	OG	T	I	Green	A	P	P	Park	W	1.32538	0.02308	0.0806287	39.5782	0.0651852	0.374815	0.222222	0.337778	45.5233	Warthog	Mixed	4	0.0268521
14.1.	2013	Late	1.3	OW	T	I	Brown	A	P	A	Park	E	0.8101	1.40696	0.281982	85.1515	0	0.042735	0.252137	0.705128	28.8589	Warthog	Single	2	0.0268701
1.5.	2013	Mid	1	OB	T	I	Brown	A	P	A	Park	W	4.45844	2.59083	0.267691	46.6441	0	0.436314	0.439024	0.124661	38.612	Warthog	Single	2	0.0276399
4.2.	2012	Late	2	OB	T	I	Brown	A	P	A	Park	W	2.98843	1.97283	0.00768059	49.1359	0	0.0182841	0.341772	0.639944	23.2297	Warthog	Single	9	0.0283244
3.11.	2015	Late	0.5	OGNF	O	S	Brown	P	P	A	Park	W	5.27872	3.53279	1.21203	41.82	0	0.00584795	0.321637	0.672515	25.8866	Warthog	Single	1	0.0291729
2.1.	2013	Mid	1.5	CW	T	L	Green	P	P	P	Park	W	11.7327	0.734326	0.436542	19.7455	0.0218855	0.787879	0.186869	0.003367	21.5029	Warthog	Single	3	0.0295
3.9.	2013	Mid	1	OGNF	O	I	Brown	P	P	A	Park	W	4.77213	4.58017	0.0875458	45.4044	0.00252525	0.0353535	0.131313	0.830808	13.0653	Warthog	Single	3	0.0307818
1.2.	2014	Mid	2	OW	T	L	Green	P	P	P	Park	W	8.72497	2.02867	0.0505315	29.3928	0	0.496879	0.47191	0.031211	32.5763	Warthog	Single	5	0.0314966
2.1.	2015	Early	1.5	CW	T	L	Green	P	P	P	Park	W	11.7327	0.734326	0.436542	19.7455	0.0218855	0.787879	0.186869	0.003367	21.5029	Warthog	Single	3	0.0328892
1.6.	2014	Mid	1.2	CB	O	I	Green	P	P	P	Park	W	3.78308	2.77844	0.306733	50.1415	0.222222	0.586563	0.183463	0.00775194	37.6062	Warthog	Single	3	0.0336465
2.1.	2012	Mid	1.5	CW	T	I	Green	P	NA	P	Park	W	11.7327	0.734326	0.436542	19.7455	0.0218855	0.787879	0.186869	0.003367	21.5029	Warthog	Mixed	5	0.0341847
7.2.	2013	Mid	0.8	OGF	T	I	Brown	A	P	A	Park	W	0.58314	2.08442	0.166728	38.0111	0.00600601	0.0720721	0.687688	0.234234	29.7238	Warthog	Mixed	1	0.0344146
12.1.	2015	Late	1.5	OG	T	I	Green	P	P	P	Park	E	6.28444	0.0302396	0.00882865	96.7931	0.0215054	0.0125448	0.157706	0.808244	13.991	Warthog	Single	2	0.0352242
8.6.	2013	Late	0.8	OGF	T	I	Brown	A	P	A	Park	W	0.443869	4.45019	0.0858399	31.7195	0	0.358025	0.432099	0.209877	23.6448	Warthog	Single	6	0.0355568
2.1.	2012	Late	1.5	CW	T	L	Brown	P	P	P	Park	W	11.7327	0.734326	0.436542	19.7455	0.0218855	0.787879	0.186869	0.003367	21.5029	Warthog	Single	2	0.035671
6.4.	2014	Late	2	CW	T	I	Brown	P	A	A	Park	W	3.06341	0.245259	0.00298054	34.5186	0.0470588	0.413072	0.194771	0.345098	25.578	Warthog	Single	6	0.0372272
2.5.	2013	Mid	1.4	OW	T	I	Green	P	P	A	Park	W	14.2745	0.676417	0.000234229	8.51343	0	0.32969	0.599271	0.0710383	28.3659	Warthog	Single	3	0.0375
12.2.	2012	Mid	2	CB	S	S	Green	P	NA	P	Park	E	5.07334	1.18465	0.0178144	94.0303	0.00578704	0.0914352	0.782407	0.12037	20.4285	Warthog	Single	3	0.0377001
12.2.	2012	Mid	2	CB	S	S	Green	P	NA	P	Park	E	5.07334	1.18465	0.0178144	94.0303	0.00578704	0.0914352	0.782407	0.12037	20.4285	Warthog	Single	1	0.0387867
12.2.	2012	Mid	2	CB	S	S	Green	P	NA	P	Park	E	5.07334	1.18465	0.0178144	94.0303	0.00578704	0.0914352	0.782407	0.12037	20.4285	Warthog	Mixed	1	0.0394931
11.3.	2015	Early	1.2	CW	T	I	Brown	P	A	A	Park	E	6.14878	2.67724	0.00536797	121.118	0	0.709751	0.172336	0.117914	14.1661	Warthog	Single	1	0.0398
10.4.	2013	Early	0.5	OGF	O	I	Brown	A	A	A	GMA	E	2.66751	4.65436	0.963628	38.7968	0	0.255556	0.7	0.0444444	19.83	Warthog	Single	5	0.0413337
4.7.	2012	Late	0.6	CB	T	I	Brown	A	P	A	Park	W	2.34131	5.8617	0.00585006	50.1782	0	0	0.0707071	0.929293	7.4074	Warthog	Single	2	0.0416869
6.2.	2012	Late	2	OB	T	I	Green	A	P	P	Park	W	1.32538	0.02308	0.0806287	39.5782	0.0651852	0.374815	0.222222	0.337778	45.5233	Warthog	Mixed	1	0.0447556
4.2.	2013	Late	2	OB	T	L	Brown	A	P	A	Park	W	2.98843	1.97283	0.00768059	49.1359	0	0.0182841	0.341772	0.639944	23.2297	Warthog	Single	4	0.044821
3.4.	2014	Early	2	OW	O	I	Green	A	P	A	Park	W	1.21985	5.18573	0.0582445	51.2946	0	0	0.0527066	0.947293	10.8093	Warthog	Mixed	2	0.0448967
1.2.	2014	Early	2	OW	T	L	Green	P	P	A	Park	W	8.72497	2.02867	0.0505315	29.3928	0	0.496879	0.47191	0.031211	32.5763	Warthog	Single	2	0.045713
3.6.	2014	Late	2	OB	O	I	Green	P	P	P	Park	W	3.46318	6.94119	2.22338	48.1142	0.034188	0.14359	0.355556	0.466667	27.6476	Warthog	Single	1	0.0460766
6.7.	2013	Early	2	CW	T	I	Green	P	A	A	Park	W	8.5175	2.31635	0.0402751	17.3439	0.225	0.669444	0.105556	0	19.6735	Warthog	Mixed	2	0.0475108
1.5.	2013	Early	1	OB	O	I	Green	A	P	P	Park	W	4.45844	2.59083	0.267691	46.6441	0	0.436314	0.439024	0.124661	38.612	Warthog	Single	3	0.0489688
7.2.	2015	Early	0.8	OGF	O	I	Brown	P	P	A	Park	W	0.58314	2.08442	0.166728	38.0111	0.00600601	0.0720721	0.687688	0.234234	29.7238	Warthog	Mixed	3	0.0490687
10.9.	2013	Mid	1	OGF	T	I	Green	A	P	P	GMA	E	1.35208	8.33075	0.00374681	40.096	0.015015	0.498498	0.405405	0.0810811	30.1933	Warthog	Mixed	3	0.0504679
12.2.	2013	Early	2	CB	S	S	Brown	P	P	A	Park	E	5.07334	1.18465	0.0178144	94.0303	0.00578704	0.0914352	0.782407	0.12037	20.4285	Warthog	Mixed	2	0.0504842
1.4.	2012	Mid	2	OB	T	I	Green	P	NA	A	Park	W	5.35855	2.14885	0.00350799	41.4312	0	0.0287141	0.33583	0.635456	27.4408	Warthog	Single	1	0.0505525
10.4.	2014	Late	0.5	OGF	O	I	Brown	P	A	A	GMA	E	2.66751	4.65436	0.963628	38.7968	0	0.255556	0.7	0.0444444	19.83	Warthog	Single	1	0.051
1.5.	2012	Late	1	OB	O	I	Green	P	P	A	Park	W	4.45844	2.59083	0.267691	46.6441	0	0.436314	0.439024	0.124661	38.612	Warthog	Single	2	0.0518418
1.1.	2014	Mid	2	OW	T	L	Green	P	P	P	Park	W	10.5202	2.05182	0.00200967	21.387	0	0.531835	0.459426	0.00873908	36.8045	Warthog	Single	1	0.0519113
6.2.	2013	Early	2	OB	T	I	Brown	A	A	A	Park	W	1.32538	0.02308	0.0806287	39.5782	0.0651852	0.374815	0.222222	0.337778	45.5233	Warthog	Single	2	0.0522872
7.2.	2014	Early	0.8	OGF	O	I	Brown	A	A	A	Park	W	0.58314	2.08442	0.166728	38.0111	0.00600601	0.0720721	0.687688	0.234234	29.7238	Warthog	Mixed	4	0.0551275
8.4.	2013	Late	0.2	OGF	T	I	Green	A	P	A	Park	W	0.767631	4.52425	0.0396621	31.7195	0	0.010101	0.0353535	0.954545	41.0296	Warthog	Mixed	1	0.0565
2.2.	2013	Mid	0.9	OW	T	I	Green	P	P	P	Park	W	12.5506	0.0781624	0.00378306	17.5772	0.0116959	0.423977	0.315789	0.248538	30.0328	Warthog	Single	2	0.0572081
2.3.	2012	Mid	2	OW	T	I	Green	P	NA	A	Park	W	12.4394	0.281271	0.0140677	13.5833	0.0121951	0.878049	0.0921409	0.0176152	15.6882	Warthog	Single	4	0.0579154
1.10.	2013	Early	0.4	OGF	O	I	Green	A	P	A	Park	W	1.60142	0.499347	0.227421	61.4076	0	0	0.65	0.35	22.7401	Warthog	Single	6	0.0582859
1.1.	2012	Mid	2	OW	T	I	Green	P	P	P	Park	W	10.5202	2.05182	0.00200967	21.387	0	0.531835	0.459426	0.00873908	36.8045	Warthog	Single	1	0.0598328
2.1.	2012	Late	1.5	CW	T	L	Brown	P	P	P	Park	W	11.7327	0.734326	0.436542	19.7455	0.0218855	0.787879	0.186869	0.003367	21.5029	Warthog	Mixed	7	0.060197
3.10.	2014	Early	0.5	OB	O	S	Brown	P	A	A	Park	W	5.08641	3.95944	0.765517	43.7306	0.010582	0.0740741	0.698413	0.216931	31.7352	Warthog	Single	4	0.0622244
1.9.	2013	Mid	1.3	CB	O	S	Brown	A	P	A	Park	W	1.9872	0.898338	0.192598	58.1672	0	0.285403	0.398693	0.315904	37.2411	Warthog	Single	7	0.0629317
12.4.	2015	Early	0.7	OGNF	T	I	Brown	P	A	A	Park	E	3.70664	2.11096	0.000549297	97.2435	0	0	0.0753968	0.924603	9.1334	Warthog	Single	2	0.0638115
8.1.	2012	Late	2	CW	T	I	Green	P	A	A	Park	W	4.93514	3.308	0.000364121	26.6873	0	0.0178571	0.18254	0.799603	22.6416	Warthog	Single	1	0.0639123
3.4.	2013	Early	2	OW	O	I	Brown	A	P	A	Park	W	1.21985	5.18573	0.0582445	51.2946	0	0	0.0527066	0.947293	10.8093	Warthog	Single	3	0.0649838
3.6.	2015	Early	2	OB	O	I	Green	A	P	P	Park	W	3.46318	6.94119	2.22338	48.1142	0.034188	0.14359	0.355556	0.466667	27.6476	Warthog	Single	1	0.0664243
1.5.	2014	Mid	1	OB	O	I	Green	P	A	A	Park	W	4.45844	2.59083	0.267691	46.6441	0	0.436314	0.439024	0.124661	38.612	Warthog	Single	1	0.0670708
11.2.	2014	Early	0.5	OGNF	T	L	Green	P	A	A	Park	E	6.82463	3.48191	0.00199958	119.103	0	0	0.0821256	0.917874	16.591	Warthog	Mixed	2	0.0683285
11.4.	2012	Late	0.4	OGNF	T	I	Brown	P	A	A	Park	E	5.43173	1.90222	0.00042638	117.58	0	0	0.00529101	0.994709	3.45869	Warthog	Single	2	0.0684703
12.1.	2014	Late	1.5	OGNF	T	I	Brown	A	P	P	Park	E	6.28444	0.0302396	0.00882865	96.7931	0.0215054	0.0125448	0.157706	0.808244	13.991	Warthog	Single	6	0.0685
8.5.	2014	Late	0.4	OW	T	I	Brown	A	P	A	Park	W	0.518335	4.75159	0.00785984	31.7195	0	0.155556	0.1	0.744444	43.5982	Warthog	Single	3	0.0723563
7.2.	2014	Early	0.8	OGF	O	I	Brown	A	A	A	Park	W	0.58314	2.08442	0.166728	38.0111	0.00600601	0.0720721	0.687688	0.234234	29.7238	Warthog	Mixed	8	0.0752444
8.6.	2014	Early	0.8	OGF	T	I	Green	A	P	P	Park	W	0.443869	4.45019	0.0858399	31.7195	0	0.358025	0.432099	0.209877	23.6448	Warthog	Mixed	1	0.0753422
3.2.	2012	Late	2	OB	T	S	Brown	A	P	A	Park	W	0.245772	3.33612	0.00264846	52.3905	0.00292398	0.130117	0.292398	0.574561	33.9188	Warthog	Single	2	0.0760476
2.5.	2013	Mid	1.4	OW	T	I	Green	P	P	A	Park	W	14.2745	0.676417	0.000234229	8.51343	0	0.32969	0.599271	0.0710383	28.3659	Warthog	Mixed	1	0.0761811
8.4.	2013	Late	0.2	OGF	T	I	Green	A	P	A	Park	W	0.767631	4.52425	0.0396621	31.7195	0	0.010101	0.0353535	0.954545	41.0296	Warthog	Single	2	0.0780302
3.7.	2015	Early	1.3	CB	O	I	Green	A	A	A	Park	W	4.36789	6.48723	1.74515	46.855	0.025463	0.474537	0.155093	0.344907	32.9782	Warthog	Single	1	0.0784086
2.2.	2012	Mid	0.9	OW	T	I	Green	P	NA	A	Park	W	12.5506	0.0781624	0.00378306	17.5772	0.0116959	0.423977	0.315789	0.248538	30.0328	Warthog	Single	1	0.0814064
8.5.	2014	Early	0.4	OW	T	I	Brown	A	P	A	Park	W	0.518335	4.75159	0.00785984	31.7195	0	0.155556	0.1	0.744444	43.5982	Warthog	Single	3	0.0850015
1.1.	2012	Mid	2	OW	T	I	Green	P	P	P	Park	W	10.5202	2.05182	0.00200967	21.387	0	0.531835	0.459426	0.00873908	36.8045	Warthog	Single	1	0.0851631
2.1.	2015	Late	1.5	CW	T	I	Brown	Pa	P	A	Park	W	11.7327	0.734326	0.436542	19.7455	0.0218855	0.787879	0.186869	0.003367	21.5029	Warthog	Mixed	6	0.08618
4.5.	2013	Mid	2	CB	T	L	Brown	P	P	A	Park	W	2.67357	3.875	0.00207962	49.3137	0	0.24359	0.435897	0.320513	32.4362	Warthog	Single	3	0.086563
3.4.	2015	Late	2	OB	O	S	Green	A	P	A	Park	W	1.21985	5.18573	0.0582445	51.2946	0	0	0.0527066	0.947293	10.8093	Warthog	Single	1	0.0892673
11.2.	2012	Mid	0.5	OGNF	T	I	Brown	A	NA	A	Park	E	6.82463	3.48191	0.00199958	119.103	0	0	0.0821256	0.917874	16.591	Warthog	Single	1	0.0939022
1.2.	2014	Early	2	OW	T	L	Green	P	P	A	Park	W	8.72497	2.02867	0.0505315	29.3928	0	0.496879	0.47191	0.031211	32.5763	Warthog	Single	3	0.096665
1.9.	2014	Early	1.3	CB	O	I	Green	A	P	A	Park	W	1.9872	0.898338	0.192598	58.1672	0	0.285403	0.398693	0.315904	37.2411	Warthog	Single	1	0.0969504
1.10.	2015	Late	0.4	OGF	O	I	Brown	A	P	A	Park	W	1.60142	0.499347	0.227421	61.4076	0	0	0.65	0.35	22.7401	Warthog	Single	3	0.0973413
11.1.	2012	Late	0.8	CW	T	I	Brown	A	A	A	Park	E	7.31217	3.0727	0.00384745	115.449	0	0.346405	0.513072	0.140523	24.0926	Warthog	Single	2	0.103747
10.9.	2013	Early	1	OGF	S	S	Green	A	P	P	GMA	E	1.35208	8.33075	0.00374681	40.096	0.015015	0.498498	0.405405	0.0810811	30.1933	Warthog	Mixed	2	0.103923
14.1.	2013	Mid	1.3	OW	T	S	Brown	A	P	A	Park	E	0.8101	1.40696	0.281982	85.1515	0	0.042735	0.252137	0.705128	28.8589	Warthog	Single	5	0.104304
10.9.	2014	Late	1	OGF	T	I	Brown	A	P	A	GMA	E	1.35208	8.33075	0.00374681	40.096	0.015015	0.498498	0.405405	0.0810811	30.1933	Warthog	Single	1	0.10439
3.1.	2013	Mid	1.4	OW	O	S	Brown	P	P	A	Park	W	0.852225	3.28596	0.494959	55.0577	0	0	0.79596	0.20404	13.2006	Warthog	Single	2	0.10606
3.1.	2014	Early	1.4	OW	O	I	Green	A	A	A	Park	W	0.852225	3.28596	0.494959	55.0577	0	0	0.79596	0.20404	13.2006	Warthog	Single	1	0.106509
14.1.	2015	Early	1.3	OW	T	I	Brown	A	P	P	Park	E	0.8101	1.40696	0.281982	85.1515	0	0.042735	0.252137	0.705128	28.8589	Warthog	Mixed	2	0.108395
7.2.	2013	Mid	0.8	OGF	T	I	Brown	A	P	A	Park	W	0.58314	2.08442	0.166728	38.0111	0.00600601	0.0720721	0.687688	0.234234	29.7238	Warthog	Single	2	0.109458
14.1.	2013	Early	1.3	OW	T	S	Brown	A	P	P	Park	E	0.8101	1.40696	0.281982	85.1515	0	0.042735	0.252137	0.705128	28.8589	Warthog	Single	4	0.112223
4.4.	2012	Mid	1.2	CB	T	S	Brown	A	NA	A	Park	W	3.60941	2.47599	0.00496353	46.8381	0	0.0292398	0.222222	0.748538	16.6039	Warthog	Single	4	0.116122
14.1.	2013	Early	1.3	OW	T	S	Brown	A	P	P	Park	E	0.8101	1.40696	0.281982	85.1515	0	0.042735	0.252137	0.705128	28.8589	Warthog	Single	1	0.119276
12.4.	2012	Late	0.7	OGNF	S	I	Brown	P	P	A	Park	E	3.70664	2.11096	0.000549297	97.2435	0	0	0.0753968	0.924603	9.1334	Warthog	Single	3	0.120926
1.5.	2014	Early	1	OB	O	I	Green	P	P	A	Park	W	4.45844	2.59083	0.267691	46.6441	0	0.436314	0.439024	0.124661	38.612	Warthog	Single	1	0.126304
12.1.	2013	Late	1.5	OGNF	S	I	Green	A	P	P	Park	E	6.28444	0.0302396	0.00882865	96.7931	0.0215054	0.0125448	0.157706	0.808244	13.991	Warthog	Single	3	0.134495
12.4.	2013	Mid	0.7	OGNF	T	S	Brown	P	A	A	Park	E	3.70664	2.11096	0.000549297	97.2435	0	0	0.0753968	0.924603	9.1334	Warthog	Single	3	0.13516
3.7.	2013	Early	1.3	CB	O	I	Green	A	P	P	Park	W	4.36789	6.48723	1.74515	46.855	0.025463	0.474537	0.155093	0.344907	32.9782	Warthog	Single	2	0.137195
2.2.	2013	Late	0.9	OW	T	I	Green	P	P	P	Park	W	12.5506	0.0781624	0.00378306	17.5772	0.0116959	0.423977	0.315789	0.248538	30.0328	Warthog	Mixed	2	0.140454
4.2.	2013	Early	2	OB	T	I	Green	A	P	P	Park	W	2.98843	1.97283	0.00768059	49.1359	0	0.0182841	0.341772	0.639944	23.2297	Warthog	Single	4	0.144713
1.11.	2013	Late	0.2	OB	O	I	Brown	A	A	P	Park	W	1.5122	0.379717	0.0151624	61.4076	0	0.0416667	0.847222	0.111111	15.1793	Warthog	Single	2	0.1452
10.9.	2012	Mid	1	OGF	S	S	Green	A	NA	P	GMA	E	1.35208	8.33075	0.00374681	40.096	0.015015	0.498498	0.405405	0.0810811	30.1933	Warthog	Single	1	0.147143
1.3.	2013	Early	1.8	OW	T	I	Green	P	P	P	Park	W	7.06438	2.11984	0.00572658	35.0169	0	0.211111	0.573611	0.215278	28.8913	Warthog	Single	3	0.147271
12.1.	2012	Late	1.5	OGNF	S	I	Green	A	A	P	Park	E	6.28444	0.0302396	0.00882865	96.7931	0.0215054	0.0125448	0.157706	0.808244	13.991	Warthog	Single	1	0.149
4.9.	2012	Mid	2	OW	S	I	Brown	A	NA	A	Park	W	2.09526	7.13491	0.0022702	50.0708	0	0.00152207	0.298326	0.700152	12.7169	Warthog	Mixed	1	0.157915
1.6.	2015	Late	1.2	CB	O	I	Brown	A	P	A	Park	W	3.78308	2.77844	0.306733	50.1415	0.222222	0.586563	0.183463	0.00775194	37.6062	Warthog	Single	2	0.161635
8.4.	2013	Mid	0.2	OGF	T	S	Green	A	P	A	Park	W	0.767631	4.52425	0.0396621	31.7195	0	0.010101	0.0353535	0.954545	41.0296	Warthog	Mixed	3	0.169706
4.9.	2012	Mid	2	OW	S	I	Brown	A	NA	A	Park	W	2.09526	7.13491	0.0022702	50.0708	0	0.00152207	0.298326	0.700152	12.7169	Warthog	Single	1	0.173973
9.2.	2012	Late	1.5	OW	O	I	Brown	A	A	A	GMA	E	2.67596	8.991	0.4241	29.5963	0	0.217172	0.749158	0.03367	19.4453	Warthog	Single	2	0.1765
1.5.	2013	Early	1	OB	O	I	Green	A	P	P	Park	W	4.45844	2.59083	0.267691	46.6441	0	0.436314	0.439024	0.124661	38.612	Warthog	Single	2	0.180048
13.1.	2013	Late	1.5	OGF	O	I	Brown	A	A	A	Park	E	1.54721	0.174251	0.689309	113.257	0	0	0.323045	0.676955	25.0269	Warthog	Single	2	0.18127
9.3.	2014	Late	1.5	OW	T	I	Brown	P	P	P	GMA	E	3.90263	8.79734	0.0144882	25.3641	0	0.908425	0.0915751	0	14.7183	Warthog	Single	1	0.185786
8.6.	2014	Mid	0.8	OGF	T	S	Brown	A	P	P	Park	W	0.443869	4.45019	0.0858399	31.7195	0	0.358025	0.432099	0.209877	23.6448	Warthog	Mixed	2	0.186699
9.3.	2014	Early	1.5	OW	T	I	Brown	P	P	P	GMA	E	3.90263	8.79734	0.0144882	25.3641	0	0.908425	0.0915751	0	14.7183	Warthog	Single	2	0.192836
11.4.	2014	Mid	0.4	OGNF	T	I	Green	P	P	A	Park	E	5.43173	1.90222	0.00042638	117.58	0	0	0.00529101	0.994709	3.45869	Warthog	Single	2	0.193546
12.1.	2012	Late	1.5	OGNF	S	I	Green	A	A	P	Park	E	6.28444	0.0302396	0.00882865	96.7931	0.0215054	0.0125448	0.157706	0.808244	13.991	Warthog	Single	1	0.193654
12.1.	2012	Late	1.5	OGNF	S	I	Green	A	A	P	Park	E	6.28444	0.0302396	0.00882865	96.7931	0.0215054	0.0125448	0.157706	0.808244	13.991	Warthog	Single	3	0.194981
7.2.	2013	Mid	0.8	OGF	T	I	Brown	A	P	A	Park	W	0.58314	2.08442	0.166728	38.0111	0.00600601	0.0720721	0.687688	0.234234	29.7238	Warthog	Single	7	0.19525
4.4.	2013	Early	1.2	CB	T	I	Green	A	P	A	Park	W	3.60941	2.47599	0.00496353	46.8381	0	0.0292398	0.222222	0.748538	16.6039	Warthog	Single	3	0.195722
1.1.	2014	Late	2	OW	T	I	Green	P	P	P	Park	W	10.5202	2.05182	0.00200967	21.387	0	0.531835	0.459426	0.00873908	36.8045	Warthog	Single	3	0.197517
12.1.	2014	Mid	1.5	OGNF	S	I	Green	A	P	P	Park	E	6.28444	0.0302396	0.00882865	96.7931	0.0215054	0.0125448	0.157706	0.808244	13.991	Warthog	Mixed	4	0.201163
1.10.	2014	Mid	0.4	OGF	O	I	Green	A	P	A	Park	W	1.60142	0.499347	0.227421	61.4076	0	0	0.65	0.35	22.7401	Warthog	Single	1	0.204788
3.4.	2014	Early	2	OW	O	I	Green	A	P	A	Park	W	1.21985	5.18573	0.0582445	51.2946	0	0	0.0527066	0.947293	10.8093	Warthog	Single	1	0.206423
8.3.	2014	Early	1.6	OW	T	I	Brown	A	P	P	Park	W	1.38916	4.28025	0.0191664	31.9819	0	0	0.0959596	0.90404	17.1965	Warthog	Single	4	0.210068
2.2.	2013	Early	0.9	OW	T	L	Green	P	P	A	Park	W	12.5506	0.0781624	0.00378306	17.5772	0.0116959	0.423977	0.315789	0.248538	30.0328	Warthog	Mixed	1	0.226812
12.1.	2012	Late	1.5	OGNF	S	I	Green	A	A	P	Park	E	6.28444	0.0302396	0.00882865	96.7931	0.0215054	0.0125448	0.157706	0.808244	13.991	Warthog	Single	1	0.251927
3.5.	2013	Early	0.7	OW	O	I	Brown	A	P	A	Park	W	2.34283	6.03501	1.10478	49.2304	0	0.00673401	0.164983	0.828283	16.0465	Warthog	Single	5	0.264993
11.3.	2012	Late	1.2	CW	T	L	Brown	P	A	A	Park	E	6.14878	2.67724	0.00536797	121.118	0	0.709751	0.172336	0.117914	14.1661	Warthog	Single	3	0.271757
8.4.	2012	Late	0.2	OGF	T	S	Green	A	P	P	Park	W	0.767631	4.52425	0.0396621	31.7195	0	0.010101	0.0353535	0.954545	41.0296	Warthog	Mixed	2	0.278488
8.4.	2013	Early	0.2	OGF	T	S	Green	A	P	P	Park	W	0.767631	4.52425	0.0396621	31.7195	0	0.010101	0.0353535	0.954545	41.0296	Warthog	Mixed	2	0.278488
9.3.	2013	Mid	1.5	OW	T	I	Green	P	P	P	GMA	E	3.90263	8.79734	0.0144882	25.3641	0	0.908425	0.0915751	0	14.7183	Warthog	Single	7	0.286294

## Sheet: Zebra
Transect Segment	Year	Season	Length (km)	Vegetation/Density Class	Segment Path Type	Grass Height	Grass Color	Burn	Grassy Lagoon	Water	Area	Side of River	Distance to the Luangwa	Distance to Seasonal Stream	Distance to Roads	Lion UD	% Closed Scrubland	% Closed Woodland	% Open Woodland	% Open Grassland	Edge Density (km/km2)	Species	Herd Composition	Group Size	Distance
4.10.	2012	Late	0.6	OW	S	I	Brown	A	A	A	Park	W	1.02048	8.00004	0.000957602	49.6758	0	0	0.361111	0.638889	19.3764	Zebra	Mixed	2	0
4.2.	2013	Late	2	OB	T	L	Brown	A	P	A	Park	W	2.98843	1.97283	0.00768059	49.1359	0	0.0182841	0.341772	0.639944	23.2297	Zebra	Single	6	0
4.3.	2013	Late	2	CB	T	L	Brown	A	P	A	Park	W	2.97704	2.42836	0.00138282	48.2852	0	0.0859788	0.685185	0.228836	35.1499	Zebra	Single	4	0
4.7.	2013	Late	0.6	CB	T	I	Brown	A	P	A	Park	W	2.34131	5.8617	0.00585006	50.1782	0	0	0.0707071	0.929293	7.4074	Zebra	Single	3	0
4.9.	2013	Late	2	OW	T	I	Brown	A	P	A	Park	W	2.09526	7.13491	0.0022702	50.0708	0	0.00152207	0.298326	0.700152	12.7169	Zebra	Single	6	0
6.7.	2013	Late	2	CW	T	I	Green	P	A	A	Park	W	8.5175	2.31635	0.0402751	17.3439	0.225	0.669444	0.105556	0	19.6735	Zebra	Single	5	0
1.2.	2013	Mid	2	OW	T	I	Green	P	P	P	Park	W	8.72497	2.02867	0.0505315	29.3928	0	0.496879	0.47191	0.031211	32.5763	Zebra	Mixed	7	0
4.10.	2013	Mid	0.6	OW	T	I	Brown	A	P	A	Park	W	1.02048	8.00004	0.000957602	49.6758	0	0	0.361111	0.638889	19.3764	Zebra	Single	2	0
4.9.	2014	Early	2	OW	T	I	Brown	A	P	A	Park	W	2.09526	7.13491	0.0022702	50.0708	0	0.00152207	0.298326	0.700152	12.7169	Zebra	Mixed	3	0
2.5.	2014	Late	1.4	OW	T	I	Brown	P	A	A	Park	W	14.2745	0.676417	0.000234229	8.51343	0	0.32969	0.599271	0.0710383	28.3659	Zebra	Mixed	2	0
3.4.	2014	Mid	2	OW	O	I	Green	A	P	A	Park	W	1.21985	5.18573	0.0582445	51.2946	0	0	0.0527066	0.947293	10.8093	Zebra	Single	4	0
12.3.	2015	Early	0.3	OW	T	I	Brown	P	A	A	Park	E	4.02265	1.94641	0.0081045	97.2435	0	0.0555556	0.25	0.694444	26.8632	Zebra	Single	11	0
4.2.	2015	Early	2	OB	T	S	Brown	A	P	P	Park	W	2.98843	1.97283	0.00768059	49.1359	0	0.0182841	0.341772	0.639944	23.2297	Zebra	Mixed	3	0
8.2.	2015	Early	2	CW	T	I	Brown	A	A	A	Park	W	2.89668	4.39068	0.0218365	31.1192	0	0.125	0.277778	0.597222	11.4136	Zebra	Single	7	0
8.4.	2015	Early	0.2	OGF	T	S	Green	A	P	P	Park	W	0.767631	4.52425	0.0396621	31.7195	0	0.010101	0.0353535	0.954545	41.0296	Zebra	Mixed	2	0
1.6.	2015	Late	1.2	CB	O	I	Brown	A	P	A	Park	W	3.78308	2.77844	0.306733	50.1415	0.222222	0.586563	0.183463	0.00775194	37.6062	Zebra	Single	3	0
11.4.	2015	Late	0.4	OW	T	I	Brown	P	A	A	Park	E	5.43173	1.90222	0.00042638	117.58	0	0	0.00529101	0.994709	3.45869	Zebra	Single	14	0
4.9.	2015	Early	2	OW	T	S	Brown	A	P	A	Park	W	2.09526	7.13491	0.0022702	50.0708	0	0.00152207	0.298326	0.700152	12.7169	Zebra	Single	15	0.00540366
1.10.	2013	Late	0.4	OGF	O	I	Brown	A	A	A	Park	W	1.60142	0.499347	0.227421	61.4076	0	0	0.65	0.35	22.7401	Zebra	Single	6	0.00940756
2.1.	2013	Mid	1.5	CW	T	L	Green	P	P	P	Park	W	11.7327	0.734326	0.436542	19.7455	0.0218855	0.787879	0.186869	0.003367	21.5029	Zebra	Single	4	0.0111135
1.5.	2014	Early	1	OB	O	L	Green	P	P	A	Park	W	4.45844	2.59083	0.267691	46.6441	0	0.436314	0.439024	0.124661	38.612	Zebra	Single	3	0.011908
1.3.	2015	Early	1.8	OW	T	I	Green	P	P	A	Park	W	7.06438	2.11984	0.00572658	35.0169	0	0.211111	0.573611	0.215278	28.8913	Zebra	Single	11	0.0125027
1.9.	2013	Early	1.3	CB	O	I	Green	A	P	P	Park	W	1.9872	0.898338	0.192598	58.1672	0	0.285403	0.398693	0.315904	37.2411	Zebra	Single	2	0.0135887
3.4.	2014	Late	2	OW	O	I	Green	A	P	A	Park	W	1.21985	5.18573	0.0582445	51.2946	0	0	0.0527066	0.947293	10.8093	Zebra	Mixed	3	0.0142354
10.2.	2014	Mid	0.5	OW	O	I	Brown	P	A	A	GMA	E	3.53124	3.5728	2.19351	35.8127	0	0.0193237	0.821256	0.15942	43.21	Zebra	Single	3	0.0160468
1.5.	2014	Early	1	OB	O	I	Green	P	P	A	Park	W	4.45844	2.59083	0.267691	46.6441	0	0.436314	0.439024	0.124661	38.612	Zebra	Single	3	0.0176971
6.8.	2013	Late	2	CW	T	I	Green	P	A	A	Park	W	10.4023	3.46799	0.0279808	12.2615	0.249639	0.656566	0.0937951	0	22.4903	Zebra	Single	5	0.018541
9.3.	2013	Mid	1.5	OW	O	I	Green	P	P	P	GMA	E	3.90263	8.79734	0.0144882	25.3641	0	0.908425	0.0915751	0	14.7183	Zebra	Single	6	0.020474
4.9.	2015	Early	2	OW	T	S	Brown	A	P	A	Park	W	2.09526	7.13491	0.0022702	50.0708	0	0.00152207	0.298326	0.700152	12.7169	Zebra	Single	5	0.0204905
3.13.	2014	Late	2	CB	O	I	Green	P	P	A	Park	W	6.59142	1.23928	0.67622	37.3192	0.136856	0.600271	0.241192	0.0216802	26.3906	Zebra	Single	9	0.0215021
1.4.	2014	Early	2	OB	T	L	Green	P	P	A	Park	W	5.35855	2.14885	0.00350799	41.4312	0	0.0287141	0.33583	0.635456	27.4408	Zebra	Single	7	0.0217575
5.1.	2014	Late	2	CW	T	I	Brown	P	A	A	Park	W	4.64641	3.97877	0.00922524	29.2995	0.0400517	0.182171	0.514212	0.263566	29.7445	Zebra	Mixed	3	0.0234923
2.4.	2012	Late	2	OW	T	L	Green	P	P	A	Park	W	13.3388	0.265668	0.0385422	9.97319	0.0679739	0.644444	0.219608	0.0679739	29.6048	Zebra	Single	6	0.0257592
11.4.	2015	Late	0.4	OW	T	I	Brown	P	A	A	Park	E	5.43173	1.90222	0.00042638	117.58	0	0	0.00529101	0.994709	3.45869	Zebra	Mixed	7	0.0258025
1.2.	2014	Late	2	OW	T	I	Green	P	P	P	Park	W	8.72497	2.02867	0.0505315	29.3928	0	0.496879	0.47191	0.031211	32.5763	Zebra	Single	6	0.0258626
1.3.	2013	Early	1.8	OW	T	I	Green	P	P	P	Park	W	7.06438	2.11984	0.00572658	35.0169	0	0.211111	0.573611	0.215278	28.8913	Zebra	Single	5	0.026963
3.13.	2012	Mid	2	CB	O	S	Green	P	NA	A	Park	W	6.59142	1.23928	0.67622	37.3192	0.136856	0.600271	0.241192	0.0216802	26.3906	Zebra	Single	2	0.0269971
3.2.	2012	Mid	2	OB	T	I	Brown	A	NA	A	Park	W	0.245772	3.33612	0.00264846	52.3905	0.00292398	0.130117	0.292398	0.574561	33.9188	Zebra	Single	4	0.0270285
3.13.	2014	Late	2	CB	O	I	Green	P	P	A	Park	W	6.59142	1.23928	0.67622	37.3192	0.136856	0.600271	0.241192	0.0216802	26.3906	Zebra	Single	3	0.0302476
3.4.	2014	Mid	2	OW	O	I	Green	A	P	A	Park	W	1.21985	5.18573	0.0582445	51.2946	0	0	0.0527066	0.947293	10.8093	Zebra	Single	1	0.0328512
1.5.	2014	Early	1	OB	O	L	Green	P	P	A	Park	W	4.45844	2.59083	0.267691	46.6441	0	0.436314	0.439024	0.124661	38.612	Zebra	Single	3	0.0334993
2.1.	2012	Mid	1.5	CW	T	I	Green	P	NA	P	Park	W	11.7327	0.734326	0.436542	19.7455	0.0218855	0.787879	0.186869	0.003367	21.5029	Zebra	Mixed	5	0.0341847
1.5.	2014	Late	1	OB	O	S	Green	P	P	P	Park	W	4.45844	2.59083	0.267691	46.6441	0	0.436314	0.439024	0.124661	38.612	Zebra	Mixed	6	0.0356283
4.9.	2013	Late	2	OW	T	I	Brown	A	P	A	Park	W	2.09526	7.13491	0.0022702	50.0708	0	0.00152207	0.298326	0.700152	12.7169	Zebra	Single	4	0.0380083
2.2.	2013	Late	0.9	OW	T	I	Green	P	P	P	Park	W	12.5506	0.0781624	0.00378306	17.5772	0.0116959	0.423977	0.315789	0.248538	30.0328	Zebra	Single	8	0.0385673
3.7.	2014	Early	1.3	CB	O	I	Green	A	P	P	Park	W	4.36789	6.48723	1.74515	46.855	0.025463	0.474537	0.155093	0.344907	32.9782	Zebra	Mixed	4	0.0386279
2.2.	2014	Late	0.9	OW	T	I	Brown	P	P	P	Park	W	12.5506	0.0781624	0.00378306	17.5772	0.0116959	0.423977	0.315789	0.248538	30.0328	Zebra	Mixed	4	0.0388229
1.4.	2013	Early	2	OB	T	I	Green	P	A	A	Park	W	5.35855	2.14885	0.00350799	41.4312	0	0.0287141	0.33583	0.635456	27.4408	Zebra	Single	5	0.0393816
4.3.	2013	Mid	2	CB	T	L	Green	A	P	A	Park	W	2.97704	2.42836	0.00138282	48.2852	0	0.0859788	0.685185	0.228836	35.1499	Zebra	Single	2	0.0393923
11.2.	2013	Late	0.5	OGNF	T	I	Brown	P	P	A	Park	E	6.82463	3.48191	0.00199958	119.103	0	0	0.0821256	0.917874	16.591	Zebra	Mixed	10	0.0397261
3.2.	2012	Late	2	OB	T	S	Brown	A	P	A	Park	W	0.245772	3.33612	0.00264846	52.3905	0.00292398	0.130117	0.292398	0.574561	33.9188	Zebra	Single	3	0.0400413
12.2.	2015	Late	2	CB	T	I	Green	P	P	A	Park	E	5.07334	1.18465	0.0178144	94.0303	0.00578704	0.0914352	0.782407	0.12037	20.4285	Zebra	Single	5	0.0404068
8.2.	2014	Early	2	CW	T	I	Brown	A	A	A	Park	W	2.89668	4.39068	0.0218365	31.1192	0	0.125	0.277778	0.597222	11.4136	Zebra	Single	4	0.0425815
1.1.	2015	Early	2	OW	T	L	Green	P	P	P	Park	W	10.5202	2.05182	0.00200967	21.387	0	0.531835	0.459426	0.00873908	36.8045	Zebra	Single	4	0.0429659
1.6.	2013	Early	1.2	CB	O	I	Green	A	P	P	Park	W	3.78308	2.77844	0.306733	50.1415	0.222222	0.586563	0.183463	0.00775194	37.6062	Zebra	Single	3	0.0431481
3.4.	2014	Early	2	OW	O	I	Green	A	P	A	Park	W	1.21985	5.18573	0.0582445	51.2946	0	0	0.0527066	0.947293	10.8093	Zebra	Single	3	0.043422
3.4.	2015	Late	2	OB	O	S	Green	A	P	A	Park	W	1.21985	5.18573	0.0582445	51.2946	0	0	0.0527066	0.947293	10.8093	Zebra	Single	3	0.0435779
7.3.	2015	Early	0.3	OB	O	I	Brown	A	P	A	Park	W	1.03383	2.17926	0.0536456	38.0111	0	0	0.141414	0.858586	16.6318	Zebra	Single	5	0.0436645
9.4.	2013	Early	2	OW	T	I	Brown	P	P	A	GMA	E	5.59992	8.73819	0.000220183	20.9603	0	0.0861678	0.852608	0.0612245	7.98856	Zebra	Single	5	0.04399
3.13.	2012	Mid	2	CB	O	S	Green	P	NA	A	Park	W	6.59142	1.23928	0.67622	37.3192	0.136856	0.600271	0.241192	0.0216802	26.3906	Zebra	Single	1	0.0439933
5.1.	2013	Late	2	CW	T	I	Green	A	A	A	Park	W	4.64641	3.97877	0.00922524	29.2995	0.0400517	0.182171	0.514212	0.263566	29.7445	Zebra	Single	6	0.0444959
3.4.	2015	Early	2	OW	O	I	Green	A	P	A	Park	W	1.21985	5.18573	0.0582445	51.2946	0	0	0.0527066	0.947293	10.8093	Zebra	Single	4	0.0456695
3.4.	2012	Late	2	OW	O	S	Brown	A	P	A	Park	W	1.21985	5.18573	0.0582445	51.2946	0	0	0.0527066	0.947293	10.8093	Zebra	Single	1	0.0460698
1.6.	2014	Early	1.2	CB	O	I	Green	A	P	P	Park	W	3.78308	2.77844	0.306733	50.1415	0.222222	0.586563	0.183463	0.00775194	37.6062	Zebra	Mixed	3	0.0471185
3.2.	2013	Early	2	OB	T	I	Brown	A	P	A	Park	W	0.245772	3.33612	0.00264846	52.3905	0.00292398	0.130117	0.292398	0.574561	33.9188	Zebra	Single	2	0.0490268
2.7.	2012	Late	1.7	OW	T	I	Brown	A	P	A	Park	W	14.6582	0.691565	0.00321531	6.01904	0.00462963	0.884259	0.095679	0.0154321	12.8669	Zebra	Single	3	0.0492321
3.4.	2014	Late	2	OW	O	I	Green	A	P	A	Park	W	1.21985	5.18573	0.0582445	51.2946	0	0	0.0527066	0.947293	10.8093	Zebra	Single	4	0.0511851
3.4.	2013	Early	2	OW	O	I	Brown	A	P	A	Park	W	1.21985	5.18573	0.0582445	51.2946	0	0	0.0527066	0.947293	10.8093	Zebra	Single	3	0.0528629
4.9.	2015	Early	2	OW	T	S	Brown	A	P	A	Park	W	2.09526	7.13491	0.0022702	50.0708	0	0.00152207	0.298326	0.700152	12.7169	Zebra	Mixed	11	0.0554073
11.3.	2015	Late	1.2	CW	T	I	Brown	P	A	A	Park	E	6.14878	2.67724	0.00536797	121.118	0	0.709751	0.172336	0.117914	14.1661	Zebra	Single	1	0.0570771
1.3.	2015	Early	1.8	OW	T	I	Green	P	P	A	Park	W	7.06438	2.11984	0.00572658	35.0169	0	0.211111	0.573611	0.215278	28.8913	Zebra	Single	4	0.0584937
4.3.	2013	Mid	2	CB	T	L	Green	A	P	A	Park	W	2.97704	2.42836	0.00138282	48.2852	0	0.0859788	0.685185	0.228836	35.1499	Zebra	Single	3	0.0594516
2.4.	2015	Late	2	CW	T	I	Brown	Pa	A	A	Park	W	13.3388	0.265668	0.0385422	9.97319	0.0679739	0.644444	0.219608	0.0679739	29.6048	Zebra	Mixed	6	0.0597613
1.10.	2014	Mid	0.4	OGF	O	I	Green	A	P	A	Park	W	1.60142	0.499347	0.227421	61.4076	0	0	0.65	0.35	22.7401	Zebra	Single	8	0.0598535
2.1.	2012	Late	1.5	CW	T	L	Brown	P	P	P	Park	W	11.7327	0.734326	0.436542	19.7455	0.0218855	0.787879	0.186869	0.003367	21.5029	Zebra	Mixed	14	0.060197
4.9.	2015	Early	2	OW	T	S	Brown	A	P	A	Park	W	2.09526	7.13491	0.0022702	50.0708	0	0.00152207	0.298326	0.700152	12.7169	Zebra	Single	16	0.0636036
3.1.	2015	Late	1.4	OW	O	S	Brown	A	P	A	Park	W	0.852225	3.28596	0.494959	55.0577	0	0	0.79596	0.20404	13.2006	Zebra	Mixed	3	0.0665
1.2.	2014	Early	2	OW	T	L	Green	P	P	A	Park	W	8.72497	2.02867	0.0505315	29.3928	0	0.496879	0.47191	0.031211	32.5763	Zebra	Single	3	0.0676813
5.1.	2014	Late	2	CW	T	I	Brown	P	A	A	Park	W	4.64641	3.97877	0.00922524	29.2995	0.0400517	0.182171	0.514212	0.263566	29.7445	Zebra	Single	2	0.0685894
4.2.	2013	Mid	2	OB	T	I	Brown	A	P	A	Park	W	2.98843	1.97283	0.00768059	49.1359	0	0.0182841	0.341772	0.639944	23.2297	Zebra	Single	2	0.0699574
1.2.	2014	Mid	2	OW	T	L	Green	P	P	P	Park	W	8.72497	2.02867	0.0505315	29.3928	0	0.496879	0.47191	0.031211	32.5763	Zebra	Single	3	0.070921
8.2.	2015	Early	2	CW	T	I	Brown	A	A	A	Park	W	2.89668	4.39068	0.0218365	31.1192	0	0.125	0.277778	0.597222	11.4136	Zebra	Single	2	0.0726481
4.5.	2015	Early	2	CB	T	I	Brown	A	A	A	Park	W	2.67357	3.875	0.00207962	49.3137	0	0.24359	0.435897	0.320513	32.4362	Zebra	Mixed	1	0.0745649
3.4.	2013	Late	2	OW	O	I	Brown	A	P	A	Park	W	1.21985	5.18573	0.0582445	51.2946	0	0	0.0527066	0.947293	10.8093	Zebra	Single	3	0.0790064
11.4.	2014	Late	0.4	OGNF	T	I	Brown	P	A	A	Park	E	5.43173	1.90222	0.00042638	117.58	0	0	0.00529101	0.994709	3.45869	Zebra	Mixed	14	0.0791535
2.3.	2015	Late	2	CW	T	I	Brown	Pa	P	A	Park	W	12.4394	0.281271	0.0140677	13.5833	0.0121951	0.878049	0.0921409	0.0176152	15.6882	Zebra	Single	7	0.08
4.10.	2014	Mid	0.6	OW	T	I	Brown	A	P	A	Park	W	1.02048	8.00004	0.000957602	49.6758	0	0	0.361111	0.638889	19.3764	Zebra	Single	3	0.0834346
2.1.	2015	Late	1.5	CW	T	I	Brown	Pa	P	A	Park	W	11.7327	0.734326	0.436542	19.7455	0.0218855	0.787879	0.186869	0.003367	21.5029	Zebra	Mixed	11	0.08618
3.4.	2012	Late	2	OW	O	S	Brown	A	P	A	Park	W	1.21985	5.18573	0.0582445	51.2946	0	0	0.0527066	0.947293	10.8093	Zebra	Single	24	0.0884796
3.4.	2012	Late	2	OW	O	S	Brown	A	P	A	Park	W	1.21985	5.18573	0.0582445	51.2946	0	0	0.0527066	0.947293	10.8093	Zebra	Mixed	8	0.088551
6.5.	2013	Mid	2	CW	T	I	Brown	A	A	A	Park	W	4.82598	0.367076	0.00106837	28.6396	0.379973	0.459534	0.153635	0.00685871	27.5812	Zebra	Single	3	0.0888652
2.1.	2012	Mid	1.5	CW	T	I	Green	P	NA	P	Park	W	11.7327	0.734326	0.436542	19.7455	0.0218855	0.787879	0.186869	0.003367	21.5029	Zebra	Single	6	0.0916499
8.2.	2015	Early	2	CW	T	I	Brown	A	A	A	Park	W	2.89668	4.39068	0.0218365	31.1192	0	0.125	0.277778	0.597222	11.4136	Zebra	Single	3	0.0935142
2.4.	2013	Late	2	OW	T	I	Green	P	P	A	Park	W	13.3388	0.265668	0.0385422	9.97319	0.0679739	0.644444	0.219608	0.0679739	29.6048	Zebra	Single	4	0.094239
3.12.	2014	Late	1.6	CB	O	I	Green	P	P	A	Park	W	5.63902	2.67026	2.04938	41.82	0	0.079096	0.612053	0.308851	29.6256	Zebra	Single	1	0.100275
3.9.	2014	Early	1	OGNF	O	I	Green	A	P	A	Park	W	4.77213	4.58017	0.0875458	45.4044	0.00252525	0.0353535	0.131313	0.830808	13.0653	Zebra	Single	5	0.101428
3.2.	2014	Mid	2	OB	O	I	Brown	A	P	A	Park	W	0.245772	3.33612	0.00264846	52.3905	0.00292398	0.130117	0.292398	0.574561	33.9188	Zebra	Mixed	5	0.10181
3.2.	2013	Late	2	OB	T	I	Brown	A	P	A	Park	W	0.245772	3.33612	0.00264846	52.3905	0.00292398	0.130117	0.292398	0.574561	33.9188	Zebra	Mixed	2	0.10615
2.2.	2015	Late	0.9	CW	T	I	Brown	Pa	P	P	Park	W	12.5506	0.0781624	0.00378306	17.5772	0.0116959	0.423977	0.315789	0.248538	30.0328	Zebra	Single	1	0.107246
6.6.	2013	Early	2	CW	T	I	Brown	P	A	A	Park	W	6.57115	1.27465	0.00744622	23.1129	0.280627	0.625356	0.0940171	0	22.4426	Zebra	Single	5	0.108754
1.2.	2014	Late	2	OW	T	I	Green	P	P	P	Park	W	8.72497	2.02867	0.0505315	29.3928	0	0.496879	0.47191	0.031211	32.5763	Zebra	Single	4	0.110116
3.12.	2014	Late	1.6	CB	O	I	Green	P	P	A	Park	W	5.63902	2.67026	2.04938	41.82	0	0.079096	0.612053	0.308851	29.6256	Zebra	Single	3	0.111262
2.2.	2012	Mid	0.9	OW	T	I	Green	P	NA	A	Park	W	12.5506	0.0781624	0.00378306	17.5772	0.0116959	0.423977	0.315789	0.248538	30.0328	Zebra	Single	4	0.111543
3.4.	2015	Early	2	OW	O	I	Green	A	P	A	Park	W	1.21985	5.18573	0.0582445	51.2946	0	0	0.0527066	0.947293	10.8093	Zebra	Single	6	0.112925
4.9.	2012	Late	2	OW	S	I	Brown	A	A	A	Park	W	2.09526	7.13491	0.0022702	50.0708	0	0.00152207	0.298326	0.700152	12.7169	Zebra	Mixed	3	0.11463
2.2.	2012	Late	0.9	OW	T	I	Green	P	P	P	Park	W	12.5506	0.0781624	0.00378306	17.5772	0.0116959	0.423977	0.315789	0.248538	30.0328	Zebra	Single	2	0.118691
3.4.	2015	Late	2	OB	O	S	Green	A	P	A	Park	W	1.21985	5.18573	0.0582445	51.2946	0	0	0.0527066	0.947293	10.8093	Zebra	Single	2	0.119877
11.1.	2014	Early	0.8	CW	T	L	Brown	P	A	A	Park	E	7.31217	3.0727	0.00384745	115.449	0	0.346405	0.513072	0.140523	24.0926	Zebra	Single	7	0.123258
3.5.	2015	Early	0.7	OW	O	I	Green	A	P	A	Park	W	2.34283	6.03501	1.10478	49.2304	0	0.00673401	0.164983	0.828283	16.0465	Zebra	Mixed	7	0.123435
1.2.	2013	Early	2	OW	T	I	Green	P	P	P	Park	W	8.72497	2.02867	0.0505315	29.3928	0	0.496879	0.47191	0.031211	32.5763	Zebra	Single	4	0.123772
3.4.	2015	Early	2	OW	O	I	Green	A	P	A	Park	W	1.21985	5.18573	0.0582445	51.2946	0	0	0.0527066	0.947293	10.8093	Zebra	Mixed	18	0.125344
3.4.	2015	Early	2	OW	O	I	Green	A	P	A	Park	W	1.21985	5.18573	0.0582445	51.2946	0	0	0.0527066	0.947293	10.8093	Zebra	Mixed	12	0.128558
7.2.	2015	Early	0.8	OGF	O	I	Brown	P	P	A	Park	W	0.58314	2.08442	0.166728	38.0111	0.00600601	0.0720721	0.687688	0.234234	29.7238	Zebra	Single	3	0.129626
4.2.	2015	Early	2	OB	T	S	Brown	A	P	P	Park	W	2.98843	1.97283	0.00768059	49.1359	0	0.0182841	0.341772	0.639944	23.2297	Zebra	Mixed	7	0.129791
1.10.	2014	Mid	0.4	OGF	O	I	Green	A	P	A	Park	W	1.60142	0.499347	0.227421	61.4076	0	0	0.65	0.35	22.7401	Zebra	Mixed	3	0.131012
1.10.	2015	Early	0.4	OGF	O	I	Green	A	P	A	Park	W	1.60142	0.499347	0.227421	61.4076	0	0	0.65	0.35	22.7401	Zebra	Single	5	0.131246
3.1.	2013	Late	1.4	OW	O	I	Brown	A	P	A	Park	W	0.852225	3.28596	0.494959	55.0577	0	0	0.79596	0.20404	13.2006	Zebra	Single	11	0.133388
3.4.	2013	Late	2	OW	O	I	Brown	A	P	A	Park	W	1.21985	5.18573	0.0582445	51.2946	0	0	0.0527066	0.947293	10.8093	Zebra	Single	3	0.137249
3.4.	2015	Late	2	OB	O	S	Green	A	P	A	Park	W	1.21985	5.18573	0.0582445	51.2946	0	0	0.0527066	0.947293	10.8093	Zebra	Single	6	0.14
1.5.	2014	Early	1	OB	O	I	Green	P	P	A	Park	W	4.45844	2.59083	0.267691	46.6441	0	0.436314	0.439024	0.124661	38.612	Zebra	Single	12	0.142124
2.7.	2012	Late	1.7	OW	T	I	Brown	A	P	A	Park	W	14.6582	0.691565	0.00321531	6.01904	0.00462963	0.884259	0.095679	0.0154321	12.8669	Zebra	Single	2	0.145904
3.5.	2014	Late	0.7	OW	O	I	Brown	A	P	A	Park	W	2.34283	6.03501	1.10478	49.2304	0	0.00673401	0.164983	0.828283	16.0465	Zebra	Mixed	13	0.149761
2.1.	2015	Late	1.5	CW	T	I	Brown	Pa	P	A	Park	W	11.7327	0.734326	0.436542	19.7455	0.0218855	0.787879	0.186869	0.003367	21.5029	Zebra	Mixed	2	0.150489
3.4.	2015	Late	2	OB	O	S	Green	A	P	A	Park	W	1.21985	5.18573	0.0582445	51.2946	0	0	0.0527066	0.947293	10.8093	Zebra	Mixed	6	0.154866
11.4.	2015	Late	0.4	OW	T	I	Brown	P	A	A	Park	E	5.43173	1.90222	0.00042638	117.58	0	0	0.00529101	0.994709	3.45869	Zebra	Single	3	0.156013
3.4.	2013	Late	2	OW	O	I	Brown	A	P	A	Park	W	1.21985	5.18573	0.0582445	51.2946	0	0	0.0527066	0.947293	10.8093	Zebra	Single	5	0.15995
3.1.	2013	Mid	1.4	OW	O	S	Brown	P	P	A	Park	W	0.852225	3.28596	0.494959	55.0577	0	0	0.79596	0.20404	13.2006	Zebra	Single	3	0.16
2.5.	2012	Late	1.4	OW	T	L	Green	P	P	A	Park	W	14.2745	0.676417	0.000234229	8.51343	0	0.32969	0.599271	0.0710383	28.3659	Zebra	Single	1	0.164463
2.2.	2012	Mid	0.9	OW	T	I	Green	P	NA	A	Park	W	12.5506	0.0781624	0.00378306	17.5772	0.0116959	0.423977	0.315789	0.248538	30.0328	Zebra	Single	5	0.1647
8.4.	2013	Mid	0.2	OGF	T	S	Green	A	P	A	Park	W	0.767631	4.52425	0.0396621	31.7195	0	0.010101	0.0353535	0.954545	41.0296	Zebra	Mixed	6	0.169706
3.5.	2013	Late	0.7	OW	O	I	Brown	A	P	A	Park	W	2.34283	6.03501	1.10478	49.2304	0	0.00673401	0.164983	0.828283	16.0465	Zebra	Single	2	0.171517
13.3.	2015	Late	0.4	OG	T	S	Brown	A	P	A	Park	E	0.990341	0.754313	0.212394	111.505	0	0.0246914	0.962963	0.0123457	22.5129	Zebra	Mixed	5	0.174322
3.4.	2014	Mid	2	OW	O	I	Green	A	P	A	Park	W	1.21985	5.18573	0.0582445	51.2946	0	0	0.0527066	0.947293	10.8093	Zebra	Single	7	0.188091
2.4.	2015	Late	2	CW	T	I	Brown	Pa	A	A	Park	W	13.3388	0.265668	0.0385422	9.97319	0.0679739	0.644444	0.219608	0.0679739	29.6048	Zebra	Single	2	0.188098
4.7.	2015	Early	0.6	CB	T	I	Brown	A	A	A	Park	W	2.34131	5.8617	0.00585006	50.1782	0	0	0.0707071	0.929293	7.4074	Zebra	Single	2	0.193924
3.5.	2014	Mid	0.7	OW	O	I	Green	A	P	A	Park	W	2.34283	6.03501	1.10478	49.2304	0	0.00673401	0.164983	0.828283	16.0465	Zebra	Single	5	0.194549
3.4.	2014	Mid	2	OW	O	I	Green	A	P	A	Park	W	1.21985	5.18573	0.0582445	51.2946	0	0	0.0527066	0.947293	10.8093	Zebra	Mixed	2	0.200754
13.3.	2014	Mid	0.4	OGF	T	S	Green	A	P	A	Park	E	0.990341	0.754313	0.212394	111.505	0	0.0246914	0.962963	0.0123457	22.5129	Zebra	Mixed	5	0.214
2.2.	2012	Late	0.9	OW	T	I	Green	P	P	P	Park	W	12.5506	0.0781624	0.00378306	17.5772	0.0116959	0.423977	0.315789	0.248538	30.0328	Zebra	Single	5	0.216304
2.1.	2014	Late	1.5	CW	T	I	Brown	P	P	A	Park	W	11.7327	0.734326	0.436542	19.7455	0.0218855	0.787879	0.186869	0.003367	21.5029	Zebra	Mixed	6	0.223
11.4.	2013	Mid	0.4	OGNF	T	I	Brown	P	P	A	Park	E	5.43173	1.90222	0.00042638	117.58	0	0	0.00529101	0.994709	3.45869	Zebra	Single	4	0.224669
3.1.	2015	Late	1.4	OW	O	S	Brown	A	P	A	Park	W	0.852225	3.28596	0.494959	55.0577	0	0	0.79596	0.20404	13.2006	Zebra	Mixed	7	0.230225
13.1.	2013	Mid	1.5	OGF	O	I	Brown	P	A	A	Park	E	1.54721	0.174251	0.689309	113.257	0	0	0.323045	0.676955	25.0269	Zebra	Mixed	4	0.238295
3.4.	2014	Late	2	OW	O	I	Green	A	P	A	Park	W	1.21985	5.18573	0.0582445	51.2946	0	0	0.0527066	0.947293	10.8093	Zebra	Mixed	4	0.239142
3.4.	2014	Late	2	OW	O	I	Green	A	P	A	Park	W	1.21985	5.18573	0.0582445	51.2946	0	0	0.0527066	0.947293	10.8093	Zebra	Single	3	0.253685
1.10.	2014	Mid	0.4	OGF	O	I	Green	A	P	A	Park	W	1.60142	0.499347	0.227421	61.4076	0	0	0.65	0.35	22.7401	Zebra	Mixed	3	0.2555
4.10.	2013	Mid	0.6	OW	T	I	Brown	A	P	A	Park	W	1.02048	8.00004	0.000957602	49.6758	0	0	0.361111	0.638889	19.3764	Zebra	Mixed	16	0.2555
3.4.	2015	Late	2	OB	O	S	Green	A	P	A	Park	W	1.21985	5.18573	0.0582445	51.2946	0	0	0.0527066	0.947293	10.8093	Zebra	Mixed	2	0.268116
3.4.	2012	Late	2	OW	O	S	Brown	A	P	A	Park	W	1.21985	5.18573	0.0582445	51.2946	0	0	0.0527066	0.947293	10.8093	Zebra	Mixed	8	0.268739
13.3.	2013	Late	0.4	OGF	T	S	Green	P	P	A	Park	E	0.990341	0.754313	0.212394	111.505	0	0.0246914	0.962963	0.0123457	22.5129	Zebra	Mixed	5	0.274577
4.10.	2013	Mid	0.6	OW	T	I	Brown	A	P	A	Park	W	1.02048	8.00004	0.000957602	49.6758	0	0	0.361111	0.638889	19.3764	Zebra	Single	2	0.276835
2.2.	2012	Mid	0.9	OW	T	I	Green	P	NA	A	Park	W	12.5506	0.0781624	0.00378306	17.5772	0.0116959	0.423977	0.315789	0.248538	30.0328	Zebra	Single	7	0.286607
3.4.	2014	Late	2	OW	O	I	Green	A	P	A	Park	W	1.21985	5.18573	0.0582445	51.2946	0	0	0.0527066	0.947293	10.8093	Zebra	Single	4	0.288411
3.4.	2015	Late	2	OB	O	S	Green	A	P	A	Park	W	1.21985	5.18573	0.0582445	51.2946	0	0	0.0527066	0.947293	10.8093	Zebra	Single	13	0.289914
1.2.	2013	Early	2	OW	T	I	Green	P	P	P	Park	W	8.72497	2.02867	0.0505315	29.3928	0	0.496879	0.47191	0.031211	32.5763	Zebra	Single	2	0.292742
